# Supplementary material for: (4aS,10aS)-7-Hydr­oxy-8-isopropyl-1,1,4a-trimethyl-1,2,3,4,4a,9,10,10a-octa­hydro­phenanthrene: a new diterpenoid compound
Source: Acta Crystallogr Sect E Struct Rep Online. 2008 Feb 20;64(Pt 3):o604–5. doi: 10.1107/S1600536808004546 (PMC2960765; doi:10.1107/S1600536808004546)
Supplement: Supplementary file 1 [file e-64-0o604-sup1.cif]

##############################################################################
###                                                                        ###
###        Electronic paper (Acta Crystallographica Section E)             ###
###                                                                        ###
##############################################################################
#                                                                            #
# This CIF contains the data in a paper accepted for publication in Acta     #
# Crystallographica Section E. It conforms to the requirements of Notes      #
# for Authors for Section E, and has been peer reviewed under the auspices   #
# of the IUCr Commission on Journals.                                        #
#                                                                            #
# Full details of the Crystallographic Information File format               #
# are given in the paper "The Crystallographic Information File (CIF):       #
# a New Standard Archive File for Crystallography" by S. R. Hall, F. H.      #
# Allen and I. D. Brown [Acta Cryst. (1991), A47, 655-685].                  #
#                                                                            #
# The current version of the core CIF dictionary is obtainable from          #
# ftp://ftp.iucr.org/pub/cif_core.dic. The current version number is 2.1.    #
#                                                                            #
# Software is freely available for graphical display of the structure(s) in  #
# this CIF.  For information consult the CIF home page http://www.iucr.org/  #
# cif/home.html                                                              #
#                                                                            #
##############################################################################
                                             
data_I
_audit_creation_method     SHELXL97
_chemical_name_systematic
;
(4aS,10aS)-7-Hydroxy-8-isopropyl-1,1,4a-trimethyl-1,2,3,4,4a,9,10,10a-
octahydrophenanthrene
;
_chemical_name_common     ?
_chemical_formula_moiety     'C20 H30 O1'
_chemical_formula_sum     'C20 H30 O1'
_chemical_formula_iupac     'C20 H30 O1'
_chemical_formula_weight     286.44
_chemical_melting_point     ?
_symmetry_cell_setting     triclinic
_symmetry_space_group_name_H-M     'P 1'
_symmetry_space_group_name_Hall     'P 1'
loop_
    _symmetry_equiv_pos_as_xyz
    'x, y, z'
_cell_length_a     10.5422(5)
_cell_length_b     12.1343(5)
_cell_length_c     14.8245(6)
_cell_angle_alpha     70.578(4)
_cell_angle_beta     70.096(4)
_cell_angle_gamma     89.968(3)
_cell_volume     1668.01(14)
_cell_formula_units_Z     4
_cell_measurement_reflns_used     6230
_cell_measurement_theta_min     2.76
_cell_measurement_theta_max     32.09
_cell_measurement_temperature     180(2)
_exptl_crystal_description     block
_exptl_crystal_colour     colourless
_exptl_crystal_size_max     0.48
_exptl_crystal_size_mid     0.40
_exptl_crystal_size_min     0.22
_exptl_crystal_density_diffrn     1.141
_exptl_crystal_density_meas     ?
_exptl_crystal_density_method     'not measured'
_exptl_crystal_F_000     632
_exptl_absorpt_coefficient_mu     0.067
_exptl_absorpt_correction_type     none
_exptl_absorpt_process_details     ?
_exptl_absorpt_correction_T_min     ?
_exptl_absorpt_correction_T_max     ?
_exptl_special_details
;
 ?
;
_diffrn_ambient_temperature     180(2)
_diffrn_radiation_type     MoK\a
_diffrn_radiation_wavelength     0.71073
_diffrn_radiation_source     'fine-focus sealed tube'
_diffrn_radiation_monochromator     graphite
_diffrn_measurement_device_type     'Oxford Diffraction Xcalibur'
_diffrn_measurement_method     '\w and \f'
_diffrn_detector_area_resol_mean     8.2632
_diffrn_reflns_number     13146
_diffrn_reflns_av_R_equivalents     0.0275
_diffrn_reflns_av_sigmaI/netI     0.0561
_diffrn_reflns_theta_min     2.76
_diffrn_reflns_theta_max     26.37
_diffrn_reflns_theta_full     26.37
_diffrn_measured_fraction_theta_max     0.998
_diffrn_measured_fraction_theta_full     0.998
_diffrn_reflns_limit_h_min     -13
_diffrn_reflns_limit_h_max     13
_diffrn_reflns_limit_k_min     -14
_diffrn_reflns_limit_k_max     15
_diffrn_reflns_limit_l_min     -16
_diffrn_reflns_limit_l_max     18
_diffrn_standards_number     ?
_diffrn_standards_interval_count     ?
_diffrn_standards_interval_time     ?
_diffrn_standards_decay_%     ?
_refine_special_details
;
 Refinement of F^2^ against ALL reflections.  The weighted R-factor wR and
 goodness of fit S are based on F^2^, conventional R-factors R are based
 on F, with F set to zero for negative F^2^. The threshold expression of
 F^2^ > 2sigma(F^2^) is used only for calculating R-factors(gt) etc. and is
 not relevant to the choice of reflections for refinement.  R-factors based
 on F^2^ are statistically about twice as large as those based on F, and R-
 factors based on ALL data will be even larger.
;
_reflns_number_total     6812
_reflns_number_gt     4589
_reflns_threshold_expression     I>2\s(I)
_refine_ls_structure_factor_coef     Fsqd
_refine_ls_matrix_type     full
_refine_ls_R_factor_all     0.0656
_refine_ls_R_factor_gt     0.0400
_refine_ls_wR_factor_gt     0.0919
_refine_ls_wR_factor_ref     0.1092
_refine_ls_goodness_of_fit_ref     0.978
_refine_ls_restrained_S_all     0.978
_refine_ls_number_reflns     6812
_refine_ls_number_parameters     781
_refine_ls_number_restraints     3
_refine_ls_hydrogen_treatment     constr
_refine_ls_weighting_scheme     calc
_refine_ls_weighting_details
               'calc w = 1/[\s^2^(Fo^2^)+(0.0625P)^2^] where P=(Fo^2^+2Fc^2^)/3'
_atom_sites_solution_hydrogens     geom
_atom_sites_solution_primary     direct
_atom_sites_solution_secondary     difmap
_refine_ls_shift/su_max     0.001
_refine_ls_shift/su_mean     0.000
_refine_diff_density_max     0.160
_refine_diff_density_min     -0.213
_refine_ls_extinction_method     none
_refine_ls_extinction_coef     ?
loop_
    _atom_type_symbol
    _atom_type_description
    _atom_type_scat_dispersion_real
    _atom_type_scat_dispersion_imag
    _atom_type_scat_source
    'C' 'C' 0.0033 0.0016
                         'International Tables Vol C Tables 4.2.6.8 and 6.1.1.4'
    'H' 'H' 0.0000 0.0000
                         'International Tables Vol C Tables 4.2.6.8 and 6.1.1.4'
    'O' 'O' 0.0106 0.0060
                         'International Tables Vol C Tables 4.2.6.8 and 6.1.1.4'
_computing_data_collection     'CrysAlis CCD (Oxford Diffraction, 2006)'
_computing_cell_refinement     'CrysAlis RED (Oxford Diffraction, 2006)'
_computing_data_reduction     'CrysAlis RED (Oxford Diffraction, 2006)'
_computing_structure_solution     'SIR97 (Altomare <i>et al.</i>,  1999)'
_computing_structure_refinement     'SHELXL97 (Sheldrick, 2008)'
_computing_molecular_graphics
;
ORTEPIII (Burnett & Johnson, 1996) and ORTEP-3 for Windows (Farrugia,
1997)
;
_computing_publication_material     'WinGX (Farrugia, 1999)'
loop_
    _atom_site_type_symbol
    _atom_site_label
    _atom_site_fract_x
    _atom_site_fract_y
    _atom_site_fract_z
    _atom_site_U_iso_or_equiv
    _atom_site_adp_type
    _atom_site_calc_flag
    _atom_site_refinement_flags
    _atom_site_occupancy
    _atom_site_disorder_assembly
    _atom_site_disorder_group
    O O1 0.1167(3) 0.09842(18) 0.96490(17) 0.0523(7) Uani d . 1 . .
    H H1 0.0802 0.0758 1.0291 0.078 Uiso calc R 1 . .
    C C1 0.3301(3) 0.7807(2) 0.6414(2) 0.0315(7) Uani d . 1 . .
    C C2 0.3671(3) 0.8211(3) 0.7172(2) 0.0386(8) Uani d . 1 . .
    H H2A 0.4513 0.7893 0.7237 0.046 Uiso calc R 1 . .
    H H2B 0.3862 0.9082 0.6896 0.046 Uiso calc R 1 . .
    C C3 0.2567(3) 0.7828(3) 0.8224(2) 0.0404(8) Uani d . 1 . .
    H H3A 0.1746 0.8200 0.8174 0.048 Uiso calc R 1 . .
    H H3B 0.2880 0.8097 0.8684 0.048 Uiso calc R 1 . .
    C C4 0.2208(3) 0.6491(3) 0.8680(2) 0.0349(7) Uani d . 1 . .
    H H4A 0.1477 0.6272 0.9364 0.042 Uiso calc R 1 . .
    H H4B 0.3014 0.6125 0.8775 0.042 Uiso calc R 1 . .
    C C4A 0.1733(3) 0.5998(2) 0.80008(19) 0.0231(6) Uani d . 1 . .
    C C4B 0.1609(3) 0.4646(2) 0.8406(2) 0.0243(6) Uani d . 1 . .
    C C5 0.1037(3) 0.4046(3) 0.9454(2) 0.0365(8) Uani d . 1 . .
    H H5 0.0740 0.4483 0.9898 0.044 Uiso calc R 1 . .
    C C6 0.0887(3) 0.2847(3) 0.9868(2) 0.0425(8) Uani d . 1 . .
    H H6 0.0486 0.2460 1.0590 0.051 Uiso calc R 1 . .
    C C7 0.1316(3) 0.2202(3) 0.9243(2) 0.0350(7) Uani d . 1 . .
    C C8 0.1919(3) 0.2750(2) 0.8182(2) 0.0280(7) Uani d . 1 . .
    C C8A 0.2012(3) 0.3984(2) 0.7770(2) 0.0239(6) Uani d . 1 . .
    C C9 0.2569(3) 0.4581(2) 0.6617(2) 0.0285(7) Uani d . 1 . .
    H H9A 0.2076 0.4191 0.6321 0.034 Uiso calc R 1 . .
    H H9B 0.3538 0.4467 0.6354 0.034 Uiso calc R 1 . .
    C C10 0.2455(3) 0.5897(2) 0.6247(2) 0.0298(7) Uani d . 1 . .
    H H10B 0.3070 0.6274 0.5524 0.036 Uiso calc R 1 . .
    H H10C 0.1512 0.6019 0.6286 0.036 Uiso calc R 1 . .
    C C10A 0.2836(3) 0.6453(2) 0.69120(19) 0.0232(6) Uani d . 1 . .
    H H10A 0.3662 0.6098 0.7000 0.028 Uiso calc R 1 . .
    C C11 0.2451(3) 0.2019(2) 0.7505(2) 0.0317(7) Uani d . 1 . .
    H H11 0.2900 0.2588 0.6788 0.038 Uiso calc R 1 . .
    C C12 0.3523(3) 0.1277(3) 0.7767(3) 0.0465(9) Uani d . 1 . .
    H H12A 0.3116 0.0685 0.8457 0.070 Uiso calc R 1 . .
    H H12B 0.4266 0.1785 0.7742 0.070 Uiso calc R 1 . .
    H H12C 0.3880 0.0882 0.7270 0.070 Uiso calc R 1 . .
    C C13 0.1324(4) 0.1245(3) 0.7495(3) 0.0537(10) Uani d . 1 . .
    H H13A 0.0648 0.1731 0.7306 0.081 Uiso calc R 1 . .
    H H13B 0.0887 0.0645 0.8179 0.081 Uiso calc R 1 . .
    H H13C 0.1711 0.0859 0.6995 0.081 Uiso calc R 1 . .
    C C14 0.0312(3) 0.6331(3) 0.8057(2) 0.0340(7) Uani d . 1 . .
    H H14A -0.0341 0.5931 0.8754 0.051 Uiso calc R 1 . .
    H H14B 0.0043 0.6089 0.7573 0.051 Uiso calc R 1 . .
    H H14C 0.0327 0.7186 0.7879 0.051 Uiso calc R 1 . .
    C C15 0.2264(4) 0.8541(3) 0.6058(3) 0.0441(8) Uani d . 1 . .
    H H15A 0.1909 0.8177 0.5678 0.066 Uiso calc R 1 . .
    H H15B 0.2706 0.9341 0.5612 0.066 Uiso calc R 1 . .
    H H15C 0.1513 0.8574 0.6657 0.066 Uiso calc R 1 . .
    C C16 0.4607(4) 0.8047(3) 0.5459(3) 0.0500(9) Uani d . 1 . .
    H H16A 0.4998 0.8872 0.5211 0.075 Uiso calc R 1 . .
    H H16B 0.4384 0.7889 0.4920 0.075 Uiso calc R 1 . .
    H H16C 0.5266 0.7532 0.5641 0.075 Uiso calc R 1 . .
    O O2 0.8528(3) 0.97439(18) 0.60117(17) 0.0518(6) Uani d . 1 . .
    H H2 0.8989 0.9980 0.5381 0.078 Uiso calc R 1 . .
    C C21 0.6785(3) 0.2891(2) 0.9123(2) 0.0320(7) Uani d . 1 . .
    C C22 0.7924(3) 0.2434(3) 0.8428(2) 0.0413(8) Uani d . 1 . .
    H H22A 0.8803 0.2676 0.8456 0.050 Uiso calc R 1 . .
    H H22B 0.7771 0.1562 0.8695 0.050 Uiso calc R 1 . .
    C C23 0.8020(4) 0.2876(3) 0.7326(2) 0.0422(8) Uani d . 1 . .
    H H23A 0.7167 0.2592 0.7286 0.051 Uiso calc R 1 . .
    H H23B 0.8777 0.2555 0.6919 0.051 Uiso calc R 1 . .
    C C24 0.8258(3) 0.4220(3) 0.6870(2) 0.0347(7) Uani d . 1 . .
    H H24A 0.8327 0.4481 0.6145 0.042 Uiso calc R 1 . .
    H H24B 0.9131 0.4501 0.6883 0.042 Uiso calc R 1 . .
    C C24A 0.7099(3) 0.4774(2) 0.7467(2) 0.0248(6) Uani d . 1 . .
    C C24B 0.7475(3) 0.6111(2) 0.7106(2) 0.0257(6) Uani d . 1 . .
    C C25 0.8194(3) 0.6739(3) 0.6071(2) 0.0364(7) Uani d . 1 . .
    H H25 0.8447 0.6328 0.5604 0.044 Uiso calc R 1 . .
    C C26 0.8542(3) 0.7929(3) 0.5712(2) 0.0431(9) Uani d . 1 . .
    H H26 0.9029 0.8339 0.5002 0.052 Uiso calc R 1 . .
    C C27 0.8190(3) 0.8534(3) 0.6376(2) 0.0348(7) Uani d . 1 . .
    C C28 0.7493(3) 0.7974(2) 0.7412(2) 0.0258(6) Uani d . 1 . .
    C C28A 0.7106(3) 0.6744(2) 0.7776(2) 0.0238(6) Uani d . 1 . .
    C C29 0.6309(3) 0.6123(2) 0.8901(2) 0.0299(7) Uani d . 1 . .
    H H29A 0.5509 0.6536 0.9105 0.036 Uiso calc R 1 . .
    H H29B 0.6885 0.6193 0.9291 0.036 Uiso calc R 1 . .
    C C30 0.5816(3) 0.4823(2) 0.9215(2) 0.0308(7) Uani d . 1 . .
    H H30B 0.4977 0.4742 0.9071 0.037 Uiso calc R 1 . .
    H H30C 0.5603 0.4423 0.9960 0.037 Uiso calc R 1 . .
    C C30A 0.6923(3) 0.4254(2) 0.8615(2) 0.0249(6) Uani d . 1 . .
    H H30A 0.7785 0.4553 0.8646 0.030 Uiso calc R 1 . .
    C C211 0.7177(3) 0.8651(2) 0.8143(2) 0.0299(7) Uani d . 1 . .
    H H211 0.6740 0.8059 0.8851 0.036 Uiso calc R 1 . .
    C C212 0.8445(3) 0.9267(3) 0.8120(3) 0.0511(9) Uani d . 1 . .
    H H12D 0.8850 0.9919 0.7464 0.077 Uiso calc R 1 . .
    H H12E 0.9102 0.8705 0.8201 0.077 Uiso calc R 1 . .
    H H12F 0.8203 0.9575 0.8682 0.077 Uiso calc R 1 . .
    C C213 0.6172(3) 0.9520(3) 0.7982(3) 0.0457(8) Uani d . 1 . .
    H H13D 0.5317 0.9099 0.8076 0.068 Uiso calc R 1 . .
    H H13E 0.6548 1.0104 0.7286 0.068 Uiso calc R 1 . .
    H H13F 0.6000 0.9919 0.8481 0.068 Uiso calc R 1 . .
    C C214 0.5822(3) 0.4567(3) 0.7231(2) 0.0373(7) Uani d . 1 . .
    H H14D 0.5993 0.5000 0.6505 0.056 Uiso calc R 1 . .
    H H14E 0.5054 0.4847 0.7654 0.056 Uiso calc R 1 . .
    H H14F 0.5608 0.3724 0.7385 0.056 Uiso calc R 1 . .
    C C215 0.5373(3) 0.2246(3) 0.9368(3) 0.0485(9) Uani d . 1 . .
    H H15D 0.5341 0.1402 0.9733 0.073 Uiso calc R 1 . .
    H H15E 0.5224 0.2360 0.8727 0.073 Uiso calc R 1 . .
    H H15F 0.4663 0.2567 0.9799 0.073 Uiso calc R 1 . .
    C C216 0.7010(4) 0.2589(3) 1.0143(2) 0.0470(9) Uani d . 1 . .
    H H16D 0.7864 0.3028 1.0029 0.070 Uiso calc R 1 . .
    H H16E 0.7056 0.1742 1.0421 0.070 Uiso calc R 1 . .
    H H16F 0.6253 0.2803 1.0632 0.070 Uiso calc R 1 . .
    O O3 0.8840(3) 0.9285(2) 0.07938(18) 0.0581(7) Uani d . 1 . .
    H H3 0.9311 0.9464 0.0169 0.087 Uiso calc R 1 . .
    C C31 0.6454(3) 0.2602(2) 0.4319(2) 0.0359(7) Uani d . 1 . .
    C C32 0.7527(3) 0.2014(3) 0.3711(2) 0.0432(8) Uani d . 1 . .
    H H32A 0.8417 0.2220 0.3739 0.052 Uiso calc R 1 . .
    H H32B 0.7290 0.1149 0.4042 0.052 Uiso calc R 1 . .
    C C33 0.7665(3) 0.2360(3) 0.2608(2) 0.0411(8) Uani d . 1 . .
    H H33A 0.6796 0.2112 0.2568 0.049 Uiso calc R 1 . .
    H H33B 0.8379 0.1953 0.2260 0.049 Uiso calc R 1 . .
    C C34 0.8037(3) 0.3691(3) 0.2065(2) 0.0352(7) Uani d . 1 . .
    H H34A 0.8147 0.3897 0.1336 0.042 Uiso calc R 1 . .
    H H34B 0.8919 0.3929 0.2090 0.042 Uiso calc R 1 . .
    C C34A 0.6952(3) 0.4374(2) 0.2557(2) 0.0261(6) Uani d . 1 . .
    C C34B 0.7445(3) 0.5702(2) 0.2100(2) 0.0264(7) Uani d . 1 . .
    C C35 0.8292(3) 0.6205(3) 0.1079(2) 0.0401(8) Uani d . 1 . .
    H H35 0.8560 0.5723 0.0674 0.048 Uiso calc R 1 . .
    C C36 0.8749(4) 0.7386(3) 0.0648(2) 0.0481(9) Uani d . 1 . .
    H H36 0.9332 0.7712 -0.0051 0.058 Uiso calc R 1 . .
    C C37 0.8372(3) 0.8099(3) 0.1215(2) 0.0379(8) Uani d . 1 . .
    C C38 0.7512(3) 0.7654(2) 0.2229(2) 0.0290(7) Uani d . 1 . .
    C C38A 0.7050(3) 0.6438(2) 0.2673(2) 0.0244(6) Uani d . 1 . .
    C C39 0.6157(3) 0.5934(2) 0.3800(2) 0.0333(7) Uani d . 1 . .
    H H39A 0.5361 0.6374 0.3911 0.040 Uiso calc R 1 . .
    H H39B 0.6676 0.6073 0.4204 0.040 Uiso calc R 1 . .
    C C40A 0.6711(3) 0.3950(2) 0.3713(2) 0.0264(6) Uani d . 1 . .
    H H40A 0.7576 0.4230 0.3753 0.032 Uiso calc R 1 . .
    C C40 0.5640(3) 0.4620(2) 0.4216(2) 0.0327(7) Uani d . 1 . .
    H H40B 0.5414 0.4303 0.4968 0.039 Uiso calc R 1 . .
    H H40C 0.4801 0.4508 0.4081 0.039 Uiso calc R 1 . .
    C C311 0.7120(3) 0.8454(3) 0.2858(3) 0.0394(8) Uani d . 1 . .
    H H311 0.6449 0.7958 0.3544 0.047 Uiso calc R 1 . .
    C C312 0.8296(4) 0.8890(4) 0.3053(3) 0.0646(12) Uani d . 1 . .
    H H12G 0.8986 0.9383 0.2400 0.097 Uiso calc R 1 . .
    H H12H 0.8692 0.8217 0.3389 0.097 Uiso calc R 1 . .
    H H12I 0.7979 0.9355 0.3497 0.097 Uiso calc R 1 . .
    C C313 0.6415(4) 0.9483(3) 0.2425(4) 0.0693(13) Uani d . 1 . .
    H H13G 0.5665 0.9192 0.2281 0.104 Uiso calc R 1 . .
    H H13H 0.7068 1.0046 0.1789 0.104 Uiso calc R 1 . .
    H H13I 0.6057 0.9874 0.2925 0.104 Uiso calc R 1 . .
    C C314 0.5678(3) 0.4218(3) 0.2302(2) 0.0392(8) Uani d . 1 . .
    H H14G 0.5363 0.3377 0.2533 0.059 Uiso calc R 1 . .
    H H14H 0.5903 0.4572 0.1559 0.059 Uiso calc R 1 . .
    H H14I 0.4958 0.4606 0.2651 0.059 Uiso calc R 1 . .
    C C315 0.5018(3) 0.2012(3) 0.4569(3) 0.0465(9) Uani d . 1 . .
    H H15G 0.4901 0.1190 0.5024 0.070 Uiso calc R 1 . .
    H H15H 0.4907 0.2037 0.3933 0.070 Uiso calc R 1 . .
    H H15I 0.4333 0.2434 0.4910 0.070 Uiso calc R 1 . .
    C C316 0.6655(4) 0.2384(3) 0.5336(2) 0.0543(10) Uani d . 1 . .
    H H16G 0.6617 0.1536 0.5686 0.081 Uiso calc R 1 . .
    H H16H 0.5935 0.2694 0.5771 0.081 Uiso calc R 1 . .
    H H16I 0.7543 0.2783 0.5204 0.081 Uiso calc R 1 . .
    O O4 0.1205(2) 0.05884(18) 0.44649(17) 0.0487(6) Uani d . 1 . .
    H H4 0.1159 0.0322 0.5077 0.073 Uiso calc R 1 . .
    C C41 0.3018(3) 0.7513(2) 0.1661(2) 0.0337(7) Uani d . 1 . .
    C C42 0.3250(3) 0.7861(3) 0.2501(3) 0.0434(8) Uani d . 1 . .
    H H42A 0.4099 0.7576 0.2583 0.052 Uiso calc R 1 . .
    H H42B 0.3378 0.8731 0.2278 0.052 Uiso calc R 1 . .
    C C43 0.2094(4) 0.7374(3) 0.3533(3) 0.0451(9) Uani d . 1 . .
    H H43A 0.1255 0.7702 0.3471 0.054 Uiso calc R 1 . .
    H H43B 0.2319 0.7620 0.4040 0.054 Uiso calc R 1 . .
    C C44 0.1849(3) 0.6035(3) 0.3906(2) 0.0367(7) Uani d . 1 . .
    H H44A 0.1092 0.5741 0.4579 0.044 Uiso calc R 1 . .
    H H44B 0.2674 0.5710 0.4003 0.044 Uiso calc R 1 . .
    C C44A 0.1501(3) 0.5599(2) 0.3150(2) 0.0252(6) Uani d . 1 . .
    C C44B 0.1458(3) 0.4254(2) 0.3473(2) 0.0254(6) Uani d . 1 . .
    C C45 0.0939(3) 0.3564(3) 0.4506(2) 0.0406(8) Uani d . 1 . .
    H H45 0.0636 0.3937 0.5000 0.049 Uiso calc R 1 . .
    C C46 0.0850(3) 0.2350(3) 0.4839(2) 0.0435(9) Uani d . 1 . .
    H H46 0.0479 0.1895 0.5551 0.052 Uiso calc R 1 . .
    C C47 0.1301(3) 0.1814(3) 0.4134(2) 0.0345(7) Uani d . 1 . .
    C C48 0.1831(3) 0.2444(2) 0.3093(2) 0.0285(7) Uani d . 1 . .
    C C48A 0.1886(3) 0.3683(2) 0.2761(2) 0.0248(6) Uani d . 1 . .
    C C49 0.2438(3) 0.4377(2) 0.1625(2) 0.0300(7) Uani d . 1 . .
    H H49A 0.1953 0.4039 0.1291 0.036 Uiso calc R 1 . .
    H H49B 0.3411 0.4281 0.1345 0.036 Uiso calc R 1 . .
    C C50 0.2309(3) 0.5683(2) 0.1341(2) 0.0312(7) Uani d . 1 . .
    H H50B 0.2948 0.6113 0.0634 0.037 Uiso calc R 1 . .
    H H50C 0.1374 0.5813 0.1361 0.037 Uiso calc R 1 . .
    C C50A 0.2621(3) 0.6154(2) 0.2079(2) 0.0270(6) Uani d . 1 . .
    H H50A 0.3460 0.5814 0.2154 0.032 Uiso calc R 1 . .
    C C411 0.2381(3) 0.1805(2) 0.2333(2) 0.0344(7) Uani d . 1 . .
    H H411 0.2705 0.2420 0.1630 0.041 Uiso calc R 1 . .
    C C412 0.3594(3) 0.1187(3) 0.2459(3) 0.0468(9) Uani d . 1 . .
    H H12J 0.3956 0.0851 0.1920 0.070 Uiso calc R 1 . .
    H H12K 0.3310 0.0557 0.3132 0.070 Uiso calc R 1 . .
    H H12L 0.4300 0.1756 0.2406 0.070 Uiso calc R 1 . .
    C C413 0.1285(4) 0.0942(3) 0.2377(3) 0.0526(10) Uani d . 1 . .
    H H13J 0.1045 0.0258 0.3014 0.079 Uiso calc R 1 . .
    H H13K 0.1631 0.0682 0.1788 0.079 Uiso calc R 1 . .
    H H13L 0.0476 0.1333 0.2358 0.079 Uiso calc R 1 . .
    C C414 0.0053(3) 0.5861(3) 0.3207(2) 0.0358(7) Uani d . 1 . .
    H H14J -0.0590 0.5453 0.3907 0.054 Uiso calc R 1 . .
    H H14K -0.0192 0.5585 0.2730 0.054 Uiso calc R 1 . .
    H H14L 0.0018 0.6711 0.3021 0.054 Uiso calc R 1 . .
    C C415 0.1991(4) 0.8224(3) 0.1279(2) 0.0451(9) Uani d . 1 . .
    H H15J 0.1796 0.7938 0.0789 0.068 Uiso calc R 1 . .
    H H15K 0.2368 0.9058 0.0942 0.068 Uiso calc R 1 . .
    H H15L 0.1149 0.8133 0.1861 0.068 Uiso calc R 1 . .
    C C416 0.4386(4) 0.7830(3) 0.0761(3) 0.0577(11) Uani d . 1 . .
    H H16J 0.4717 0.8663 0.0558 0.087 Uiso calc R 1 . .
    H H16K 0.4266 0.7689 0.0180 0.087 Uiso calc R 1 . .
    H H16L 0.5048 0.7341 0.0971 0.087 Uiso calc R 1 . .
loop_
    _atom_site_aniso_label
    _atom_site_aniso_U_11
    _atom_site_aniso_U_22
    _atom_site_aniso_U_33
    _atom_site_aniso_U_12
    _atom_site_aniso_U_13
    _atom_site_aniso_U_23
    O1 0.0690(18) 0.0265(12) 0.0444(14) -0.0080(11) -0.0136(13) 0.0012(11)
    C1 0.0334(18) 0.0237(16) 0.0343(17) 0.0028(13) -0.0072(14) -0.0116(13)
    C2 0.0403(19) 0.0297(17) 0.053(2) 0.0025(14) -0.0212(16) -0.0187(15)
    C3 0.050(2) 0.0388(19) 0.046(2) 0.0084(15) -0.0215(17) -0.0271(16)
    C4 0.0388(18) 0.0408(18) 0.0320(17) 0.0077(14) -0.0142(14) -0.0202(14)
    C4A 0.0229(15) 0.0256(15) 0.0246(15) 0.0092(12) -0.0100(12) -0.0120(12)
    C4B 0.0227(15) 0.0256(15) 0.0249(16) 0.0017(12) -0.0095(12) -0.0083(13)
    C5 0.0428(19) 0.0385(19) 0.0252(17) 0.0061(15) -0.0056(14) -0.0143(14)
    C6 0.046(2) 0.042(2) 0.0223(17) -0.0045(15) -0.0025(15) -0.0008(15)
    C7 0.0370(18) 0.0240(17) 0.0361(19) -0.0018(14) -0.0120(15) -0.0019(14)
    C8 0.0267(16) 0.0258(16) 0.0307(17) 0.0037(12) -0.0106(13) -0.0086(13)
    C8A 0.0212(15) 0.0265(16) 0.0238(15) 0.0040(12) -0.0080(12) -0.0089(12)
    C9 0.0370(17) 0.0240(15) 0.0244(15) 0.0050(12) -0.0092(13) -0.0103(12)
    C10 0.0418(18) 0.0241(15) 0.0232(15) 0.0060(13) -0.0118(13) -0.0078(12)
    C10A 0.0272(16) 0.0228(14) 0.0242(15) 0.0101(12) -0.0111(13) -0.0119(12)
    C11 0.0353(18) 0.0188(15) 0.0413(18) 0.0027(12) -0.0130(14) -0.0118(13)
    C12 0.041(2) 0.044(2) 0.069(2) 0.0158(16) -0.0246(18) -0.0334(18)
    C13 0.046(2) 0.060(2) 0.076(3) 0.0112(18) -0.033(2) -0.039(2)
    C14 0.0277(16) 0.0359(17) 0.0420(18) 0.0090(13) -0.0134(14) -0.0175(14)
    C15 0.060(2) 0.0293(17) 0.046(2) 0.0110(16) -0.0255(17) -0.0111(15)
    C16 0.047(2) 0.0361(19) 0.051(2) -0.0003(15) -0.0007(17) -0.0143(16)
    O2 0.0609(16) 0.0286(13) 0.0434(14) -0.0068(11) -0.0008(12) -0.0033(11)
    C21 0.0470(19) 0.0214(15) 0.0352(17) 0.0072(13) -0.0218(15) -0.0122(13)
    C22 0.057(2) 0.0292(17) 0.048(2) 0.0200(15) -0.0255(17) -0.0186(15)
    C23 0.055(2) 0.0405(19) 0.043(2) 0.0218(16) -0.0192(16) -0.0271(16)
    C24 0.0419(19) 0.0368(18) 0.0296(17) 0.0160(14) -0.0118(14) -0.0182(14)
    C24A 0.0285(16) 0.0235(15) 0.0255(15) 0.0094(12) -0.0107(13) -0.0114(12)
    C24B 0.0273(16) 0.0247(15) 0.0257(16) 0.0054(12) -0.0113(13) -0.0076(13)
    C25 0.047(2) 0.0361(18) 0.0234(16) 0.0052(15) -0.0076(14) -0.0123(14)
    C26 0.049(2) 0.041(2) 0.0228(17) 0.0005(16) -0.0025(15) -0.0022(15)
    C27 0.0365(18) 0.0248(16) 0.0328(18) -0.0020(13) -0.0065(14) -0.0036(14)
    C28 0.0243(15) 0.0213(15) 0.0312(17) 0.0019(12) -0.0107(13) -0.0077(13)
    C28A 0.0227(15) 0.0226(15) 0.0265(15) 0.0036(12) -0.0102(12) -0.0079(12)
    C29 0.0349(17) 0.0243(15) 0.0276(16) 0.0058(13) -0.0048(13) -0.0123(13)
    C30 0.0360(17) 0.0215(15) 0.0282(16) 0.0017(13) -0.0037(13) -0.0086(13)
    C30A 0.0311(16) 0.0201(14) 0.0240(15) 0.0022(12) -0.0095(13) -0.0089(12)
    C211 0.0338(17) 0.0215(15) 0.0372(17) 0.0045(12) -0.0149(14) -0.0118(13)
    C212 0.044(2) 0.054(2) 0.078(3) 0.0183(17) -0.0318(19) -0.041(2)
    C213 0.0367(19) 0.045(2) 0.065(2) 0.0143(15) -0.0224(17) -0.0269(18)
    C214 0.0428(19) 0.0368(18) 0.0455(19) 0.0095(14) -0.0291(15) -0.0173(15)
    C215 0.059(2) 0.0337(19) 0.050(2) -0.0116(17) -0.0182(18) -0.0118(16)
    C216 0.071(2) 0.0310(18) 0.040(2) 0.0073(16) -0.0253(18) -0.0076(15)
    O3 0.0732(19) 0.0369(13) 0.0404(14) -0.0227(12) -0.0078(13) 0.0025(11)
    C31 0.049(2) 0.0244(16) 0.0346(18) 0.0052(14) -0.0157(15) -0.0101(14)
    C32 0.050(2) 0.0289(17) 0.056(2) 0.0148(15) -0.0251(17) -0.0153(16)
    C33 0.0430(19) 0.0364(19) 0.049(2) 0.0137(15) -0.0133(16) -0.0242(16)
    C34 0.0371(18) 0.0391(19) 0.0335(17) 0.0076(14) -0.0095(14) -0.0213(15)
    C34A 0.0297(16) 0.0264(15) 0.0277(16) 0.0052(12) -0.0146(13) -0.0123(13)
    C34B 0.0263(16) 0.0287(16) 0.0240(16) 0.0016(12) -0.0109(13) -0.0073(13)
    C35 0.051(2) 0.043(2) 0.0251(17) -0.0014(16) -0.0099(15) -0.0149(15)
    C36 0.056(2) 0.048(2) 0.0235(18) -0.0130(17) -0.0019(16) -0.0049(16)
    C37 0.044(2) 0.0277(17) 0.0319(19) -0.0099(15) -0.0132(15) 0.0012(15)
    C38 0.0258(16) 0.0267(16) 0.0353(18) 0.0041(12) -0.0134(14) -0.0094(14)
    C38A 0.0178(14) 0.0281(16) 0.0259(15) 0.0047(12) -0.0083(12) -0.0073(13)
    C39 0.0329(17) 0.0253(16) 0.0330(17) 0.0047(13) 0.0000(14) -0.0117(13)
    C40A 0.0274(16) 0.0249(15) 0.0272(16) 0.0059(12) -0.0087(13) -0.0109(13)
    C40 0.0318(17) 0.0270(16) 0.0302(16) 0.0010(13) -0.0010(13) -0.0094(13)
    C311 0.039(2) 0.0181(16) 0.047(2) 0.0015(13) -0.0045(16) -0.0055(14)
    C312 0.077(3) 0.075(3) 0.087(3) 0.045(2) -0.056(2) -0.058(2)
    C313 0.055(2) 0.037(2) 0.142(4) 0.0200(18) -0.061(3) -0.039(2)
    C314 0.0421(19) 0.0372(18) 0.049(2) 0.0082(14) -0.0263(16) -0.0179(16)
    C315 0.049(2) 0.0277(18) 0.049(2) -0.0077(15) -0.0050(17) -0.0097(15)
    C316 0.082(3) 0.036(2) 0.041(2) 0.0088(18) -0.0267(19) -0.0034(16)
    O4 0.0583(15) 0.0266(12) 0.0436(14) 0.0055(11) -0.0105(13) 0.0013(10)
    C41 0.0371(18) 0.0245(16) 0.0375(18) 0.0056(13) -0.0079(14) -0.0141(14)
    C42 0.049(2) 0.0264(17) 0.065(2) 0.0059(15) -0.0290(18) -0.0201(16)
    C43 0.070(2) 0.0374(19) 0.046(2) 0.0100(17) -0.0294(18) -0.0284(16)
    C44 0.0460(19) 0.0383(18) 0.0364(18) 0.0137(15) -0.0195(15) -0.0216(15)
    C44A 0.0276(16) 0.0233(15) 0.0272(16) 0.0067(12) -0.0106(13) -0.0113(13)
    C44B 0.0260(16) 0.0280(16) 0.0239(15) 0.0051(12) -0.0106(13) -0.0095(13)
    C45 0.049(2) 0.041(2) 0.0278(18) 0.0073(16) -0.0065(15) -0.0156(16)
    C46 0.054(2) 0.0368(19) 0.0243(17) 0.0050(16) -0.0043(16) -0.0014(15)
    C47 0.0353(18) 0.0238(16) 0.0343(18) 0.0059(13) -0.0098(15) -0.0005(14)
    C48 0.0247(15) 0.0278(17) 0.0316(17) 0.0053(12) -0.0075(13) -0.0115(14)
    C48A 0.0213(14) 0.0253(15) 0.0271(15) 0.0016(12) -0.0102(12) -0.0069(12)
    C49 0.0402(18) 0.0253(16) 0.0243(15) 0.0042(13) -0.0101(13) -0.0101(12)
    C50 0.0445(19) 0.0248(16) 0.0234(15) 0.0066(13) -0.0119(14) -0.0078(12)
    C50A 0.0303(16) 0.0240(15) 0.0307(16) 0.0082(12) -0.0114(13) -0.0140(13)
    C411 0.0422(19) 0.0222(16) 0.0370(18) 0.0044(13) -0.0106(15) -0.0121(13)
    C412 0.0348(19) 0.044(2) 0.068(2) 0.0086(15) -0.0116(17) -0.0356(18)
    C413 0.056(2) 0.047(2) 0.076(3) 0.0144(18) -0.037(2) -0.033(2)
    C414 0.0292(17) 0.0363(17) 0.0450(19) 0.0095(13) -0.0147(14) -0.0169(15)
    C415 0.068(2) 0.0279(18) 0.043(2) 0.0154(16) -0.0241(18) -0.0126(15)
    C416 0.053(2) 0.0322(19) 0.064(3) -0.0053(16) 0.0056(19) -0.0148(18)
_geom_special_details
;
 All esds (except the esd in the dihedral angle between two l.s. planes)
 are estimated using the full covariance matrix.  The cell esds are taken
 into account individually in the estimation of esds in distances, angles
 and torsion angles; correlations between esds in cell parameters are only
 used when they are defined by crystal symmetry.  An approximate (isotropic)
 treatment of cell esds is used for estimating esds involving l.s. planes.
;
loop_
    _geom_bond_atom_site_label_1
    _geom_bond_atom_site_label_2
    _geom_bond_site_symmetry_2
    _geom_bond_distance
    _geom_bond_publ_flag
    O1 C7 . 1.384(3) ?
    O1 H1 . 0.8400 ?
    C1 C2 . 1.524(4) ?
    C1 C15 . 1.532(4) ?
    C1 C16 . 1.543(4) ?
    C1 C10A . 1.559(4) ?
    C2 C3 . 1.512(4) ?
    C2 H2A . 0.9900 ?
    C2 H2B . 0.9900 ?
    C3 C4 . 1.526(4) ?
    C3 H3A . 0.9900 ?
    C3 H3B . 0.9900 ?
    C4 C4A . 1.538(4) ?
    C4 H4A . 0.9900 ?
    C4 H4B . 0.9900 ?
    C4A C14 . 1.533(4) ?
    C4A C4B . 1.537(4) ?
    C4A C10A . 1.547(4) ?
    C4B C5 . 1.385(4) ?
    C4B C8A . 1.395(4) ?
    C5 C6 . 1.363(4) ?
    C5 H5 . 0.9500 ?
    C6 C7 . 1.369(4) ?
    C6 H6 . 0.9500 ?
    C7 C8 . 1.394(4) ?
    C8 C8A . 1.406(4) ?
    C8 C11 . 1.521(4) ?
    C8A C9 . 1.511(4) ?
    C9 C10 . 1.526(4) ?
    C9 H9A . 0.9900 ?
    C9 H9B . 0.9900 ?
    C10 C10A . 1.517(4) ?
    C10 H10B . 0.9900 ?
    C10 H10C . 0.9900 ?
    C10A H10A . 1.0000 ?
    C11 C12 . 1.518(4) ?
    C11 C13 . 1.522(4) ?
    C11 H11 . 1.0000 ?
    C12 H12A . 0.9800 ?
    C12 H12B . 0.9800 ?
    C12 H12C . 0.9800 ?
    C13 H13A . 0.9800 ?
    C13 H13B . 0.9800 ?
    C13 H13C . 0.9800 ?
    C14 H14A . 0.9800 ?
    C14 H14B . 0.9800 ?
    C14 H14C . 0.9800 ?
    C15 H15A . 0.9800 ?
    C15 H15B . 0.9800 ?
    C15 H15C . 0.9800 ?
    C16 H16A . 0.9800 ?
    C16 H16B . 0.9800 ?
    C16 H16C . 0.9800 ?
    O2 C27 . 1.384(3) ?
    O2 H2 . 0.8400 ?
    C21 C22 . 1.532(4) ?
    C21 C216 . 1.534(4) ?
    C21 C215 . 1.550(4) ?
    C21 C30A . 1.557(4) ?
    C22 C23 . 1.507(4) ?
    C22 H22A . 0.9900 ?
    C22 H22B . 0.9900 ?
    C23 C24 . 1.527(4) ?
    C23 H23A . 0.9900 ?
    C23 H23B . 0.9900 ?
    C24 C24A . 1.544(4) ?
    C24 H24A . 0.9900 ?
    C24 H24B . 0.9900 ?
    C24A C24B . 1.535(4) ?
    C24A C214 . 1.541(4) ?
    C24A C30A . 1.549(4) ?
    C24B C25 . 1.393(4) ?
    C24B C28A . 1.403(4) ?
    C25 C26 . 1.364(4) ?
    C25 H25 . 0.9500 ?
    C26 C27 . 1.370(4) ?
    C26 H26 . 0.9500 ?
    C27 C28 . 1.378(4) ?
    C28 C28A . 1.414(4) ?
    C28 C211 . 1.519(4) ?
    C28A C29 . 1.506(4) ?
    C29 C30 . 1.525(4) ?
    C29 H29A . 0.9900 ?
    C29 H29B . 0.9900 ?
    C30 C30A . 1.527(4) ?
    C30 H30B . 0.9900 ?
    C30 H30C . 0.9900 ?
    C30A H30A . 1.0000 ?
    C211 C213 . 1.514(4) ?
    C211 C212 . 1.517(4) ?
    C211 H211 . 1.0000 ?
    C212 H12D . 0.9800 ?
    C212 H12E . 0.9800 ?
    C212 H12F . 0.9800 ?
    C213 H13D . 0.9800 ?
    C213 H13E . 0.9800 ?
    C213 H13F . 0.9800 ?
    C214 H14D . 0.9800 ?
    C214 H14E . 0.9800 ?
    C214 H14F . 0.9800 ?
    C215 H15D . 0.9800 ?
    C215 H15E . 0.9800 ?
    C215 H15F . 0.9800 ?
    C216 H16D . 0.9800 ?
    C216 H16E . 0.9800 ?
    C216 H16F . 0.9800 ?
    O3 C37 . 1.378(4) ?
    O3 H3 . 0.8400 ?
    C31 C32 . 1.528(4) ?
    C31 C316 . 1.530(4) ?
    C31 C315 . 1.544(4) ?
    C31 C40A . 1.553(4) ?
    C32 C33 . 1.501(4) ?
    C32 H32A . 0.9900 ?
    C32 H32B . 0.9900 ?
    C33 C34 . 1.527(4) ?
    C33 H33A . 0.9900 ?
    C33 H33B . 0.9900 ?
    C34 C34A . 1.537(4) ?
    C34 H34A . 0.9900 ?
    C34 H34B . 0.9900 ?
    C34A C34B . 1.537(4) ?
    C34A C314 . 1.541(4) ?
    C34A C40A . 1.545(4) ?
    C34B C35 . 1.387(4) ?
    C34B C38A . 1.398(4) ?
    C35 C36 . 1.369(4) ?
    C35 H35 . 0.9500 ?
    C36 C37 . 1.367(5) ?
    C36 H36 . 0.9500 ?
    C37 C38 . 1.382(4) ?
    C38 C38A . 1.409(4) ?
    C38 C311 . 1.523(4) ?
    C38A C39 . 1.517(4) ?
    C39 C40 . 1.528(4) ?
    C39 H39A . 0.9900 ?
    C39 H39B . 0.9900 ?
    C40A C40 . 1.524(4) ?
    C40A H40A . 1.0000 ?
    C40 H40B . 0.9900 ?
    C40 H40C . 0.9900 ?
    C311 C312 . 1.499(5) ?
    C311 C313 . 1.522(4) ?
    C311 H311 . 1.0000 ?
    C312 H12G . 0.9800 ?
    C312 H12H . 0.9800 ?
    C312 H12I . 0.9800 ?
    C313 H13G . 0.9800 ?
    C313 H13H . 0.9800 ?
    C313 H13I . 0.9800 ?
    C314 H14G . 0.9800 ?
    C314 H14H . 0.9800 ?
    C314 H14I . 0.9800 ?
    C315 H15G . 0.9800 ?
    C315 H15H . 0.9800 ?
    C315 H15I . 0.9800 ?
    C316 H16G . 0.9800 ?
    C316 H16H . 0.9800 ?
    C316 H16I . 0.9800 ?
    O4 C47 . 1.394(3) ?
    O4 H4 . 0.8400 ?
    C41 C415 . 1.526(4) ?
    C41 C42 . 1.531(4) ?
    C41 C416 . 1.535(4) ?
    C41 C50A . 1.557(4) ?
    C42 C43 . 1.518(5) ?
    C42 H42A . 0.9900 ?
    C42 H42B . 0.9900 ?
    C43 C44 . 1.523(4) ?
    C43 H43A . 0.9900 ?
    C43 H43B . 0.9900 ?
    C44 C44A . 1.532(4) ?
    C44 H44A . 0.9900 ?
    C44 H44B . 0.9900 ?
    C44A C44B . 1.535(4) ?
    C44A C414 . 1.539(4) ?
    C44A C50A . 1.543(4) ?
    C44B C45 . 1.387(4) ?
    C44B C48A . 1.400(4) ?
    C45 C46 . 1.381(4) ?
    C45 H45 . 0.9500 ?
    C46 C47 . 1.362(4) ?
    C46 H46 . 0.9500 ?
    C47 C48 . 1.382(4) ?
    C48 C48A . 1.412(4) ?
    C48 C411 . 1.530(4) ?
    C48A C49 . 1.509(4) ?
    C49 C50 . 1.517(4) ?
    C49 H49A . 0.9900 ?
    C49 H49B . 0.9900 ?
    C50 C50A . 1.515(4) ?
    C50 H50B . 0.9900 ?
    C50 H50C . 0.9900 ?
    C50A H50A . 1.0000 ?
    C411 C412 . 1.517(4) ?
    C411 C413 . 1.530(4) ?
    C411 H411 . 1.0000 ?
    C412 H12J . 0.9800 ?
    C412 H12K . 0.9800 ?
    C412 H12L . 0.9800 ?
    C413 H13J . 0.9800 ?
    C413 H13K . 0.9800 ?
    C413 H13L . 0.9800 ?
    C414 H14J . 0.9800 ?
    C414 H14K . 0.9800 ?
    C414 H14L . 0.9800 ?
    C415 H15J . 0.9800 ?
    C415 H15K . 0.9800 ?
    C415 H15L . 0.9800 ?
    C416 H16J . 0.9800 ?
    C416 H16K . 0.9800 ?
    C416 H16L . 0.9800 ?
loop_
    _geom_angle_atom_site_label_1
    _geom_angle_atom_site_label_2
    _geom_angle_atom_site_label_3
    _geom_angle_site_symmetry_1
    _geom_angle_site_symmetry_3
    _geom_angle
    _geom_angle_publ_flag
    C7 O1 H1 . . 109.5 ?
    C2 C1 C15 . . 110.6(2) ?
    C2 C1 C16 . . 107.2(3) ?
    C15 C1 C16 . . 107.0(3) ?
    C2 C1 C10A . . 108.4(2) ?
    C15 C1 C10A . . 114.7(2) ?
    C16 C1 C10A . . 108.8(2) ?
    C3 C2 C1 . . 113.4(2) ?
    C3 C2 H2A . . 108.9 ?
    C1 C2 H2A . . 108.9 ?
    C3 C2 H2B . . 108.9 ?
    C1 C2 H2B . . 108.9 ?
    H2A C2 H2B . . 107.7 ?
    C2 C3 C4 . . 111.3(2) ?
    C2 C3 H3A . . 109.4 ?
    C4 C3 H3A . . 109.4 ?
    C2 C3 H3B . . 109.4 ?
    C4 C3 H3B . . 109.4 ?
    H3A C3 H3B . . 108.0 ?
    C3 C4 C4A . . 112.6(2) ?
    C3 C4 H4A . . 109.1 ?
    C4A C4 H4A . . 109.1 ?
    C3 C4 H4B . . 109.1 ?
    C4A C4 H4B . . 109.1 ?
    H4A C4 H4B . . 107.8 ?
    C14 C4A C4B . . 107.0(2) ?
    C14 C4A C4 . . 109.1(2) ?
    C4B C4A C4 . . 110.2(2) ?
    C14 C4A C10A . . 114.9(2) ?
    C4B C4A C10A . . 107.8(2) ?
    C4 C4A C10A . . 107.8(2) ?
    C5 C4B C8A . . 117.9(3) ?
    C5 C4B C4A . . 118.7(2) ?
    C8A C4B C4A . . 123.4(2) ?
    C6 C5 C4B . . 121.9(3) ?
    C6 C5 H5 . . 119.0 ?
    C4B C5 H5 . . 119.0 ?
    C5 C6 C7 . . 119.9(3) ?
    C5 C6 H6 . . 120.0 ?
    C7 C6 H6 . . 120.0 ?
    C6 C7 O1 . . 120.7(3) ?
    C6 C7 C8 . . 121.1(3) ?
    O1 C7 C8 . . 118.1(3) ?
    C7 C8 C8A . . 117.9(3) ?
    C7 C8 C11 . . 120.3(3) ?
    C8A C8 C11 . . 121.9(3) ?
    C4B C8A C8 . . 121.1(2) ?
    C4B C8A C9 . . 120.6(2) ?
    C8 C8A C9 . . 118.3(2) ?
    C8A C9 C10 . . 114.2(2) ?
    C8A C9 H9A . . 108.7 ?
    C10 C9 H9A . . 108.7 ?
    C8A C9 H9B . . 108.7 ?
    C10 C9 H9B . . 108.7 ?
    H9A C9 H9B . . 107.6 ?
    C10A C10 C9 . . 109.5(2) ?
    C10A C10 H10B . . 109.8 ?
    C9 C10 H10B . . 109.8 ?
    C10A C10 H10C . . 109.8 ?
    C9 C10 H10C . . 109.8 ?
    H10B C10 H10C . . 108.2 ?
    C10 C10A C4A . . 109.0(2) ?
    C10 C10A C1 . . 115.4(2) ?
    C4A C10A C1 . . 116.9(2) ?
    C10 C10A H10A . . 104.7 ?
    C4A C10A H10A . . 104.7 ?
    C1 C10A H10A . . 104.7 ?
    C12 C11 C8 . . 113.4(3) ?
    C12 C11 C13 . . 109.8(3) ?
    C8 C11 C13 . . 112.9(3) ?
    C12 C11 H11 . . 106.8 ?
    C8 C11 H11 . . 106.8 ?
    C13 C11 H11 . . 106.8 ?
    C11 C12 H12A . . 109.5 ?
    C11 C12 H12B . . 109.5 ?
    H12A C12 H12B . . 109.5 ?
    C11 C12 H12C . . 109.5 ?
    H12A C12 H12C . . 109.5 ?
    H12B C12 H12C . . 109.5 ?
    C11 C13 H13A . . 109.5 ?
    C11 C13 H13B . . 109.5 ?
    H13A C13 H13B . . 109.5 ?
    C11 C13 H13C . . 109.5 ?
    H13A C13 H13C . . 109.5 ?
    H13B C13 H13C . . 109.5 ?
    C4A C14 H14A . . 109.5 ?
    C4A C14 H14B . . 109.5 ?
    H14A C14 H14B . . 109.5 ?
    C4A C14 H14C . . 109.5 ?
    H14A C14 H14C . . 109.5 ?
    H14B C14 H14C . . 109.5 ?
    C1 C15 H15A . . 109.5 ?
    C1 C15 H15B . . 109.5 ?
    H15A C15 H15B . . 109.5 ?
    C1 C15 H15C . . 109.5 ?
    H15A C15 H15C . . 109.5 ?
    H15B C15 H15C . . 109.5 ?
    C1 C16 H16A . . 109.5 ?
    C1 C16 H16B . . 109.5 ?
    H16A C16 H16B . . 109.5 ?
    C1 C16 H16C . . 109.5 ?
    H16A C16 H16C . . 109.5 ?
    H16B C16 H16C . . 109.5 ?
    C27 O2 H2 . . 109.5 ?
    C22 C21 C216 . . 107.1(2) ?
    C22 C21 C215 . . 111.1(3) ?
    C216 C21 C215 . . 106.9(3) ?
    C22 C21 C30A . . 108.3(2) ?
    C216 C21 C30A . . 108.9(2) ?
    C215 C21 C30A . . 114.3(2) ?
    C23 C22 C21 . . 113.6(2) ?
    C23 C22 H22A . . 108.9 ?
    C21 C22 H22A . . 108.9 ?
    C23 C22 H22B . . 108.9 ?
    C21 C22 H22B . . 108.9 ?
    H22A C22 H22B . . 107.7 ?
    C22 C23 C24 . . 111.2(3) ?
    C22 C23 H23A . . 109.4 ?
    C24 C23 H23A . . 109.4 ?
    C22 C23 H23B . . 109.4 ?
    C24 C23 H23B . . 109.4 ?
    H23A C23 H23B . . 108.0 ?
    C23 C24 C24A . . 111.8(2) ?
    C23 C24 H24A . . 109.3 ?
    C24A C24 H24A . . 109.3 ?
    C23 C24 H24B . . 109.3 ?
    C24A C24 H24B . . 109.3 ?
    H24A C24 H24B . . 107.9 ?
    C24B C24A C214 . . 107.2(2) ?
    C24B C24A C24 . . 110.5(2) ?
    C214 C24A C24 . . 108.5(2) ?
    C24B C24A C30A . . 107.4(2) ?
    C214 C24A C30A . . 115.1(2) ?
    C24 C24A C30A . . 108.1(2) ?
    C25 C24B C28A . . 117.9(3) ?
    C25 C24B C24A . . 119.4(3) ?
    C28A C24B C24A . . 122.7(2) ?
    C26 C25 C24B . . 121.6(3) ?
    C26 C25 H25 . . 119.2 ?
    C24B C25 H25 . . 119.2 ?
    C25 C26 C27 . . 120.0(3) ?
    C25 C26 H26 . . 120.0 ?
    C27 C26 H26 . . 120.0 ?
    C26 C27 C28 . . 121.9(3) ?
    C26 C27 O2 . . 120.1(3) ?
    C28 C27 O2 . . 118.0(3) ?
    C27 C28 C28A . . 117.9(3) ?
    C27 C28 C211 . . 121.0(3) ?
    C28A C28 C211 . . 121.1(2) ?
    C24B C28A C28 . . 120.8(2) ?
    C24B C28A C29 . . 120.7(2) ?
    C28 C28A C29 . . 118.5(2) ?
    C28A C29 C30 . . 115.3(2) ?
    C28A C29 H29A . . 108.5 ?
    C30 C29 H29A . . 108.5 ?
    C28A C29 H29B . . 108.5 ?
    C30 C29 H29B . . 108.5 ?
    H29A C29 H29B . . 107.5 ?
    C29 C30 C30A . . 109.3(2) ?
    C29 C30 H30B . . 109.8 ?
    C30A C30 H30B . . 109.8 ?
    C29 C30 H30C . . 109.8 ?
    C30A C30 H30C . . 109.8 ?
    H30B C30 H30C . . 108.3 ?
    C30 C30A C24A . . 109.0(2) ?
    C30 C30A C21 . . 113.8(2) ?
    C24A C30A C21 . . 117.8(2) ?
    C30 C30A H30A . . 105.0 ?
    C24A C30A H30A . . 105.0 ?
    C21 C30A H30A . . 105.0 ?
    C213 C211 C212 . . 110.1(2) ?
    C213 C211 C28 . . 113.4(2) ?
    C212 C211 C28 . . 112.7(2) ?
    C213 C211 H211 . . 106.7 ?
    C212 C211 H211 . . 106.7 ?
    C28 C211 H211 . . 106.7 ?
    C211 C212 H12D . . 109.5 ?
    C211 C212 H12E . . 109.5 ?
    H12D C212 H12E . . 109.5 ?
    C211 C212 H12F . . 109.5 ?
    H12D C212 H12F . . 109.5 ?
    H12E C212 H12F . . 109.5 ?
    C211 C213 H13D . . 109.5 ?
    C211 C213 H13E . . 109.5 ?
    H13D C213 H13E . . 109.5 ?
    C211 C213 H13F . . 109.5 ?
    H13D C213 H13F . . 109.5 ?
    H13E C213 H13F . . 109.5 ?
    C24A C214 H14D . . 109.5 ?
    C24A C214 H14E . . 109.5 ?
    H14D C214 H14E . . 109.5 ?
    C24A C214 H14F . . 109.5 ?
    H14D C214 H14F . . 109.5 ?
    H14E C214 H14F . . 109.5 ?
    C21 C215 H15D . . 109.5 ?
    C21 C215 H15E . . 109.5 ?
    H15D C215 H15E . . 109.5 ?
    C21 C215 H15F . . 109.5 ?
    H15D C215 H15F . . 109.5 ?
    H15E C215 H15F . . 109.5 ?
    C21 C216 H16D . . 109.5 ?
    C21 C216 H16E . . 109.5 ?
    H16D C216 H16E . . 109.5 ?
    C21 C216 H16F . . 109.5 ?
    H16D C216 H16F . . 109.5 ?
    H16E C216 H16F . . 109.5 ?
    C37 O3 H3 . . 109.5 ?
    C32 C31 C316 . . 107.3(3) ?
    C32 C31 C315 . . 109.8(3) ?
    C316 C31 C315 . . 107.6(3) ?
    C32 C31 C40A . . 108.6(2) ?
    C316 C31 C40A . . 108.5(2) ?
    C315 C31 C40A . . 114.8(2) ?
    C33 C32 C31 . . 113.9(3) ?
    C33 C32 H32A . . 108.8 ?
    C31 C32 H32A . . 108.8 ?
    C33 C32 H32B . . 108.8 ?
    C31 C32 H32B . . 108.8 ?
    H32A C32 H32B . . 107.7 ?
    C32 C33 C34 . . 110.5(3) ?
    C32 C33 H33A . . 109.6 ?
    C34 C33 H33A . . 109.6 ?
    C32 C33 H33B . . 109.6 ?
    C34 C33 H33B . . 109.6 ?
    H33A C33 H33B . . 108.1 ?
    C33 C34 C34A . . 112.1(2) ?
    C33 C34 H34A . . 109.2 ?
    C34A C34 H34A . . 109.2 ?
    C33 C34 H34B . . 109.2 ?
    C34A C34 H34B . . 109.2 ?
    H34A C34 H34B . . 107.9 ?
    C34B C34A C34 . . 110.9(2) ?
    C34B C34A C314 . . 106.3(2) ?
    C34 C34A C314 . . 108.9(2) ?
    C34B C34A C40A . . 107.8(2) ?
    C34 C34A C40A . . 107.9(2) ?
    C314 C34A C40A . . 115.0(2) ?
    C35 C34B C38A . . 118.2(3) ?
    C35 C34B C34A . . 119.6(3) ?
    C38A C34B C34A . . 122.2(2) ?
    C36 C35 C34B . . 121.1(3) ?
    C36 C35 H35 . . 119.5 ?
    C34B C35 H35 . . 119.5 ?
    C37 C36 C35 . . 120.5(3) ?
    C37 C36 H36 . . 119.7 ?
    C35 C36 H36 . . 119.7 ?
    C36 C37 O3 . . 121.1(3) ?
    C36 C37 C38 . . 121.1(3) ?
    O3 C37 C38 . . 117.8(3) ?
    C37 C38 C38A . . 118.2(3) ?
    C37 C38 C311 . . 120.6(3) ?
    C38A C38 C311 . . 121.2(3) ?
    C34B C38A C38 . . 120.9(3) ?
    C34B C38A C39 . . 120.6(2) ?
    C38 C38A C39 . . 118.5(3) ?
    C38A C39 C40 . . 115.6(2) ?
    C38A C39 H39A . . 108.4 ?
    C40 C39 H39A . . 108.4 ?
    C38A C39 H39B . . 108.4 ?
    C40 C39 H39B . . 108.4 ?
    H39A C39 H39B . . 107.4 ?
    C40 C40A C34A . . 108.8(2) ?
    C40 C40A C31 . . 113.1(2) ?
    C34A C40A C31 . . 118.1(2) ?
    C40 C40A H40A . . 105.2 ?
    C34A C40A H40A . . 105.2 ?
    C31 C40A H40A . . 105.2 ?
    C40A C40 C39 . . 110.7(2) ?
    C40A C40 H40B . . 109.5 ?
    C39 C40 H40B . . 109.5 ?
    C40A C40 H40C . . 109.5 ?
    C39 C40 H40C . . 109.5 ?
    H40B C40 H40C . . 108.1 ?
    C312 C311 C313 . . 110.1(3) ?
    C312 C311 C38 . . 112.7(3) ?
    C313 C311 C38 . . 114.3(3) ?
    C312 C311 H311 . . 106.4 ?
    C313 C311 H311 . . 106.4 ?
    C38 C311 H311 . . 106.4 ?
    C311 C312 H12G . . 109.5 ?
    C311 C312 H12H . . 109.5 ?
    H12G C312 H12H . . 109.5 ?
    C311 C312 H12I . . 109.5 ?
    H12G C312 H12I . . 109.5 ?
    H12H C312 H12I . . 109.5 ?
    C311 C313 H13G . . 109.5 ?
    C311 C313 H13H . . 109.5 ?
    H13G C313 H13H . . 109.5 ?
    C311 C313 H13I . . 109.5 ?
    H13G C313 H13I . . 109.5 ?
    H13H C313 H13I . . 109.5 ?
    C34A C314 H14G . . 109.5 ?
    C34A C314 H14H . . 109.5 ?
    H14G C314 H14H . . 109.5 ?
    C34A C314 H14I . . 109.5 ?
    H14G C314 H14I . . 109.5 ?
    H14H C314 H14I . . 109.5 ?
    C31 C315 H15G . . 109.5 ?
    C31 C315 H15H . . 109.5 ?
    H15G C315 H15H . . 109.5 ?
    C31 C315 H15I . . 109.5 ?
    H15G C315 H15I . . 109.5 ?
    H15H C315 H15I . . 109.5 ?
    C31 C316 H16G . . 109.5 ?
    C31 C316 H16H . . 109.5 ?
    H16G C316 H16H . . 109.5 ?
    C31 C316 H16I . . 109.5 ?
    H16G C316 H16I . . 109.5 ?
    H16H C316 H16I . . 109.5 ?
    C47 O4 H4 . . 109.5 ?
    C415 C41 C42 . . 110.9(2) ?
    C415 C41 C416 . . 107.8(3) ?
    C42 C41 C416 . . 106.7(3) ?
    C415 C41 C50A . . 114.3(3) ?
    C42 C41 C50A . . 108.3(2) ?
    C416 C41 C50A . . 108.6(2) ?
    C43 C42 C41 . . 113.8(3) ?
    C43 C42 H42A . . 108.8 ?
    C41 C42 H42A . . 108.8 ?
    C43 C42 H42B . . 108.8 ?
    C41 C42 H42B . . 108.8 ?
    H42A C42 H42B . . 107.7 ?
    C42 C43 C44 . . 110.8(3) ?
    C42 C43 H43A . . 109.5 ?
    C44 C43 H43A . . 109.5 ?
    C42 C43 H43B . . 109.5 ?
    C44 C43 H43B . . 109.5 ?
    H43A C43 H43B . . 108.1 ?
    C43 C44 C44A . . 112.0(2) ?
    C43 C44 H44A . . 109.2 ?
    C44A C44 H44A . . 109.2 ?
    C43 C44 H44B . . 109.2 ?
    C44A C44 H44B . . 109.2 ?
    H44A C44 H44B . . 107.9 ?
    C44 C44A C44B . . 110.5(2) ?
    C44 C44A C414 . . 108.1(2) ?
    C44B C44A C414 . . 106.1(2) ?
    C44 C44A C50A . . 108.9(2) ?
    C44B C44A C50A . . 107.9(2) ?
    C414 C44A C50A . . 115.3(2) ?
    C45 C44B C48A . . 117.9(3) ?
    C45 C44B C44A . . 119.5(2) ?
    C48A C44B C44A . . 122.5(2) ?
    C46 C45 C44B . . 121.9(3) ?
    C46 C45 H45 . . 119.0 ?
    C44B C45 H45 . . 119.0 ?
    C47 C46 C45 . . 119.2(3) ?
    C47 C46 H46 . . 120.4 ?
    C45 C46 H46 . . 120.4 ?
    C46 C47 C48 . . 122.1(3) ?
    C46 C47 O4 . . 119.5(3) ?
    C48 C47 O4 . . 118.4(3) ?
    C47 C48 C48A . . 118.1(3) ?
    C47 C48 C411 . . 120.2(3) ?
    C48A C48 C411 . . 121.6(2) ?
    C44B C48A C48 . . 120.6(2) ?
    C44B C48A C49 . . 120.8(2) ?
    C48 C48A C49 . . 118.5(2) ?
    C48A C49 C50 . . 114.7(2) ?
    C48A C49 H49A . . 108.6 ?
    C50 C49 H49A . . 108.6 ?
    C48A C49 H49B . . 108.6 ?
    C50 C49 H49B . . 108.6 ?
    H49A C49 H49B . . 107.6 ?
    C50A C50 C49 . . 110.4(2) ?
    C50A C50 H50B . . 109.6 ?
    C49 C50 H50B . . 109.6 ?
    C50A C50 H50C . . 109.6 ?
    C49 C50 H50C . . 109.6 ?
    H50B C50 H50C . . 108.1 ?
    C50 C50A C44A . . 108.9(2) ?
    C50 C50A C41 . . 114.3(2) ?
    C44A C50A C41 . . 117.4(2) ?
    C50 C50A H50A . . 105.0 ?
    C44A C50A H50A . . 105.0 ?
    C41 C50A H50A . . 105.0 ?
    C412 C411 C48 . . 112.6(3) ?
    C412 C411 C413 . . 110.3(3) ?
    C48 C411 C413 . . 112.6(3) ?
    C412 C411 H411 . . 107.0 ?
    C48 C411 H411 . . 107.0 ?
    C413 C411 H411 . . 107.0 ?
    C411 C412 H12J . . 109.5 ?
    C411 C412 H12K . . 109.5 ?
    H12J C412 H12K . . 109.5 ?
    C411 C412 H12L . . 109.5 ?
    H12J C412 H12L . . 109.5 ?
    H12K C412 H12L . . 109.5 ?
    C411 C413 H13J . . 109.5 ?
    C411 C413 H13K . . 109.5 ?
    H13J C413 H13K . . 109.5 ?
    C411 C413 H13L . . 109.5 ?
    H13J C413 H13L . . 109.5 ?
    H13K C413 H13L . . 109.5 ?
    C44A C414 H14J . . 109.5 ?
    C44A C414 H14K . . 109.5 ?
    H14J C414 H14K . . 109.5 ?
    C44A C414 H14L . . 109.5 ?
    H14J C414 H14L . . 109.5 ?
    H14K C414 H14L . . 109.5 ?
    C41 C415 H15J . . 109.5 ?
    C41 C415 H15K . . 109.5 ?
    H15J C415 H15K . . 109.5 ?
    C41 C415 H15L . . 109.5 ?
    H15J C415 H15L . . 109.5 ?
    H15K C415 H15L . . 109.5 ?
    C41 C416 H16J . . 109.5 ?
    C41 C416 H16K . . 109.5 ?
    H16J C416 H16K . . 109.5 ?
    C41 C416 H16L . . 109.5 ?
    H16J C416 H16L . . 109.5 ?
    H16K C416 H16L . . 109.5 ?
data_global
_journal_date_recd_electronic     2008-02-13
_journal_date_accepted     2008-02-15
_journal_name_full     'Acta Crystallographica, Section E'
_journal_year     2008
_journal_volume     64
_journal_issue      3
_journal_page_first     o604
_journal_page_last     o605
_journal_paper_category     QO
_journal_coeditor_code     HG2379
_publ_contact_author_name     'Daran, Jean-Claude'
_publ_contact_author_address
;
Laboratoire de Chimie de Coordination
205 route de Narbonne
31077 Toulouse Cedex 04
France
;
_publ_contact_author_email     daran@lcc-toulouse.fr
_publ_contact_author_fax     '33 (0)5 61 55 30 03'
_publ_contact_author_phone     '33 (0)5 61 33 31 74'
_publ_section_title
;\
(4a<i>S</i>,10a<i>S</i>)-7-Hydroxy-8-isopropyl-1,1,4a-trimethyl-1,2,3,4,4a,9,\
10,10a-octahydrophenanthrene: a new diterpenoid compound
;
loop_
    _publ_author_name
    _publ_author_address
    'Zeroual, Abdellah'
;
Laboratoire de Chimie Biomol\'eculaire
Substances Naturelles et R\'eactivit\'e
Facult\'e des Sciences Semlalia
Universit\'e Cadi Ayyad
BP 2390 Marrakech
Morocco
;
    'Noureddine Mazoir'
;
Laboratoire de Chimie Biomol\'eculaire
Substances Naturelles et R\'eactivit\'e
Facult\'e des Sciences Semlalia
Universit\'e Cadi Ayyad
BP 2390 Marrakech
Morocco
;
    'Daran, Jean-Claude'
;
Laboratoire de Chimie de Coordination
205 route de Narbonne
31077 Toulouse Cedex 04
France
;
    'Mohamed Akssira'
;
Laboratoire de Chimie Bioorganique et Analytique
Facult\'e des Sciences et Techniques
Universit\'e Hassan II-Mohammedia
BP 146-20800 Mohammedia
Morocco
;
    'Ahmed Benharref'
;
Laboratoire de Chimie Biomol\'eculaire
Substances Naturelles et R\'eactivit\'e
Facult\'e des Sciences Semlalia
Universit\'e Cadi Ayyad
BP 2390 Marrakech
Morocco
;
