# Supplementary material for: (4aS,10aS)-7-Hydr­oxy-8-isopropyl-1,1,4a-trimethyl-1,2,3,4,4a,9,10,10a-octa­hydro­phenanthrene: a new diterpenoid compound
Source: Acta Crystallogr Sect E Struct Rep Online. 2008 Feb 20;64(Pt 3):o604–5. doi: 10.1107/S1600536808004546 (PMC2960765; doi:10.1107/S1600536808004546)
Supplement: Supplementary file 2 [file e-64-0o604-Isup2.hkl]

#
# h,k,l, Fc-squared, Fo-squared, sigma(Fo-squared) and status flag
#
data_I
_shelx_title ' A3 in P1'
_shelx_refln_list_code          4
_shelx_F_calc_maximum      237.23
_exptl_crystal_F_000       632.00
_reflns_d_resolution_high  0.8000
 
loop_
 _symmetry_equiv_pos_as_xyz
 'x, y, z'
 
_cell_length_a    10.5422
_cell_length_b    12.1343
_cell_length_c    14.8245
_cell_angle_alpha  70.578
_cell_angle_beta   70.096
_cell_angle_gamma  89.968
 
_shelx_F_squared_multiplier     1.000
 
loop_
 _refln_index_h
 _refln_index_k
 _refln_index_l
 _refln_F_squared_calc
 _refln_F_squared_meas
 _refln_F_squared_sigma
 _refln_observed_status
   2   0   0    29641.02    26254.90    108.96 o
   3   0   0     3638.48     3368.22     12.15 o
   4   0   0      239.52      196.82      4.71 o
   5   0   0       38.79       37.69      7.06 o
   6   0   0      169.32      166.93      2.86 o
   7   0   0      231.33      233.18      5.79 o
   8   0   0      202.79      197.76      8.48 o
   9   0   0       54.82       59.47      7.70 o
  10   0   0       25.73       27.58      9.87 o
  11   0   0       16.70       21.07     11.52 o
  12   0   0        9.08        9.87     11.86 o
 -12   1   0        2.74        5.00     12.03 o
 -11   1   0       27.63       35.72     11.68 o
 -10   1   0      144.85      145.38      6.43 o
  -9   1   0      355.33      372.22      8.39 o
  -8   1   0      452.22      418.88     10.64 o
  -7   1   0      866.74      839.24      9.91 o
  -6   1   0       66.84       83.84     27.11 o
  -5   1   0     1398.18     1302.14      9.92 o
  -4   1   0     2098.06     2207.35     11.31 o
  -3   1   0     2386.20     2363.21     25.27 o
  -2   1   0    20175.31    18655.47    186.25 o
   1   1   0       67.49        0.71      0.61 o
   2   1   0     3679.33     3517.10     21.26 o
   3   1   0     1667.66     1692.43     28.98 o
   4   1   0     1573.01     1566.03     41.69 o
   5   1   0       13.57        9.65      1.94 o
   6   1   0      244.39      241.93     15.69 o
   7   1   0      323.25      372.80     25.13 o
   8   1   0       52.18       47.87      5.63 o
   9   1   0       13.71       10.54      6.52 o
  10   1   0      110.38       97.07      8.47 o
  11   1   0        3.10       -2.17     10.75 o
  12   1   0       37.01       32.28     15.79 o
 -12   2   0        3.41        1.71     12.33 o
 -11   2   0       10.78        9.62      8.21 o
 -10   2   0       37.64       30.96      6.29 o
  -9   2   0      145.41      136.41      5.90 o
  -8   2   0      652.96      683.48     10.12 o
  -7   2   0      366.62      358.84      7.68 o
  -6   2   0      245.36      226.86      5.05 o
  -5   2   0       70.34       69.56      3.00 o
  -4   2   0      860.07      869.45      7.17 o
  -3   2   0     3216.79     3135.87     11.42 o
  -2   2   0     4244.63     4021.29     24.56 o
  -1   2   0     5253.36     4819.08     39.64 o
   0   2   0     3126.64     2721.90    224.23 o
   1   2   0     2707.82     2637.01     16.85 o
   2   2   0     1028.93     1005.82     10.31 o
   3   2   0      315.07      324.31      4.71 o
   4   2   0      870.06      942.65     15.38 o
   5   2   0      448.01      448.46      5.27 o
   6   2   0       68.25       64.17      3.77 o
   7   2   0      118.61      118.81      3.43 o
   8   2   0      313.87      295.48     10.57 o
   9   2   0      101.94      117.41      7.92 o
  10   2   0       79.73       88.13      8.72 o
  11   2   0        8.36        2.04      7.57 o
 -12   3   0       43.74       45.26     10.35 o
 -11   3   0       97.43       95.34      7.64 o
 -10   3   0       73.34       69.76      6.93 o
  -9   3   0      390.46      400.52     23.58 o
  -8   3   0      478.73      459.69      8.28 o
  -7   3   0      209.02      209.64      6.22 o
  -6   3   0       50.78       50.52      3.22 o
  -5   3   0     1659.62     1716.60     11.27 o
  -4   3   0      436.22      442.59      5.26 o
  -3   3   0      792.79      844.02      6.06 o
  -2   3   0      118.27      126.50      6.84 o
  -1   3   0     6703.71     6365.68     65.25 o
   0   3   0     2739.62     2694.71     21.10 o
   1   3   0     1727.45     1761.69     11.91 o
   2   3   0      538.22      548.03      7.49 o
   3   3   0       99.32       96.29      1.99 o
   4   3   0      402.90      419.19      5.41 o
   5   3   0      428.43      434.63      4.49 o
   6   3   0       74.44       91.55      5.49 o
   7   3   0       64.34       67.93      2.96 o
   8   3   0        5.99        2.60      4.93 o
   9   3   0       74.20       76.70      5.92 o
  10   3   0      112.10      108.29      6.74 o
  11   3   0       10.24       13.12     12.96 o
 -12   4   0       33.02       29.27     10.02 o
 -11   4   0       42.47       42.87      8.17 o
 -10   4   0       28.39       19.76      6.85 o
  -9   4   0      117.26      121.44      9.29 o
  -8   4   0       14.16       16.44      5.26 o
  -7   4   0      355.45      373.18     10.56 o
  -6   4   0      417.26      420.51     14.97 o
  -5   4   0      287.25      303.11      5.07 o
  -4   4   0       82.86       96.35      2.88 o
  -3   4   0     1051.39     1119.06     22.71 o
  -2   4   0       44.23       39.96      1.41 o
  -1   4   0     1695.12     1668.90     16.63 o
   0   4   0      315.44      328.10      5.99 o
   1   4   0     3188.77     3258.76     10.39 o
   2   4   0      526.26      581.01     13.35 o
   3   4   0      656.36      736.75      6.02 o
   4   4   0       50.21       39.86      1.98 o
   5   4   0       29.16       26.40      2.52 o
   6   4   0       22.44       16.46      2.93 o
   7   4   0       51.18       45.57      3.53 o
   8   4   0       34.72       33.99      5.47 o
   9   4   0      167.54      170.81     18.03 o
  10   4   0       76.85       73.75     11.93 o
  11   4   0       80.83       77.78     13.91 o
 -12   5   0       52.03       54.31     10.63 o
 -11   5   0        2.40       -0.88      2.56 o
 -10   5   0      103.72       95.35      7.07 o
  -9   5   0      168.41      179.68      6.35 o
  -8   5   0      237.92      215.62      8.54 o
  -7   5   0      193.33      183.73      8.80 o
  -6   5   0       69.39       73.06      2.44 o
  -5   5   0      183.14      183.84      4.12 o
  -4   5   0      582.47      545.18      5.85 o
  -3   5   0       36.41       31.71      2.68 o
  -2   5   0      735.70      830.60     12.27 o
  -1   5   0      752.38      741.44      9.62 o
   0   5   0     7180.38     7872.50     71.21 o
   1   5   0      141.47      156.08      2.88 o
   2   5   0     3509.25     4072.45     13.79 o
   3   5   0      303.61      337.10      4.46 o
   4   5   0      384.99      415.16      5.52 o
   5   5   0      125.28      136.24      3.14 o
   6   5   0       18.54       20.20      3.25 o
   7   5   0      213.37      230.97      7.18 o
   8   5   0      144.94      143.92      5.84 o
   9   5   0      173.84      166.63     12.05 o
  10   5   0       69.70       71.56     13.62 o
 -11   6   0        4.56        3.63      9.14 o
 -10   6   0       48.06       52.16      7.51 o
  -9   6   0       79.28       81.87      6.44 o
  -8   6   0       47.79       36.78      5.55 o
  -7   6   0       70.12       61.53      4.51 o
  -6   6   0      156.99      164.16      6.68 o
  -5   6   0       62.07       63.77      4.10 o
  -4   6   0       97.40      107.37      4.18 o
  -3   6   0      609.53      602.89     12.53 o
  -2   6   0     1300.14     1405.34     32.90 o
  -1   6   0      615.95      626.68     17.60 o
   0   6   0     5160.38     5852.07     29.97 o
   1   6   0      265.59      295.05     10.85 o
   2   6   0       88.19       78.07      4.01 o
   3   6   0      135.85      163.37      3.61 o
   4   6   0      417.97      422.55      8.34 o
   5   6   0       58.10       62.91      3.31 o
   6   6   0       12.10       12.17      3.78 o
   7   6   0      171.46      182.48      5.82 o
   8   6   0       76.87       63.68     10.65 o
   9   6   0       79.18       69.65     12.71 o
  10   6   0       61.52       42.78     15.44 o
 -11   7   0        3.57        5.50      9.79 o
 -10   7   0       14.44       13.30      7.76 o
  -9   7   0      144.27      134.36     10.22 o
  -8   7   0       66.62       73.38      9.16 o
  -7   7   0      284.37      253.84     15.47 o
  -6   7   0      450.53      452.86     16.56 o
  -5   7   0       67.12       58.61      3.51 o
  -4   7   0      820.49      858.80     47.30 o
  -3   7   0      186.21      186.01      9.58 o
  -2   7   0       81.06       91.67      8.06 o
  -1   7   0      166.32      158.75      8.79 o
   0   7   0      102.35      114.75      6.90 o
   1   7   0      165.93      196.01      7.40 o
   2   7   0      163.76      168.45      3.85 o
   3   7   0      408.88      436.47      7.52 o
   4   7   0       31.20       33.20      3.37 o
   5   7   0       47.04       49.36      4.36 o
   6   7   0       36.05       37.57      5.53 o
   7   7   0       26.18       33.39      6.14 o
   8   7   0       46.38       43.07     11.00 o
   9   7   0       20.41       19.30     13.69 o
 -11   8   0       96.50      107.28     14.76 o
 -10   8   0       68.31       50.27     12.44 o
  -9   8   0      118.88      112.13     10.44 o
  -8   8   0      251.41      236.08     10.73 o
  -7   8   0      145.61      142.91      8.47 o
  -6   8   0       39.43       35.86      6.41 o
  -5   8   0      117.62      120.74      7.12 o
  -4   8   0        7.30        4.51      6.14 o
  -3   8   0      224.84      210.07      7.84 o
  -2   8   0      376.59      357.13      9.42 o
  -1   8   0        8.43       13.51      3.76 o
   0   8   0      160.61      138.59      4.78 o
   1   8   0       10.64        8.20      2.76 o
   2   8   0       85.94       88.24      3.66 o
   3   8   0      115.66      117.32      4.13 o
   4   8   0       17.91       25.83      4.79 o
   5   8   0       57.92       57.89      5.58 o
   6   8   0       23.51       29.07      6.27 o
   7   8   0       35.27       38.59      7.03 o
   8   8   0       53.55       52.76     13.79 o
   9   8   0        4.15        1.78     15.09 o
 -10   9   0      154.64      184.91     13.11 o
  -9   9   0       44.42       48.04     11.15 o
  -8   9   0        1.56       -2.73      5.65 o
  -7   9   0      259.44      260.43     10.87 o
  -6   9   0       19.97       18.70      5.53 o
  -5   9   0      614.52      637.90     24.73 o
  -4   9   0      202.02      178.33      8.40 o
  -3   9   0       61.27       56.98      6.49 o
  -2   9   0      150.41      151.19      7.50 o
  -1   9   0      102.69      112.78      4.56 o
   0   9   0       15.08       17.47      4.38 o
   1   9   0       12.78       17.39      3.55 o
   2   9   0       14.05       18.44      3.19 o
   3   9   0       29.30       34.37      4.78 o
   4   9   0       52.50       55.83      5.45 o
   5   9   0        9.15       16.57      6.02 o
   6   9   0       10.99       20.86      7.18 o
   7   9   0       21.09       22.49      8.51 o
   8   9   0        2.54       -2.69    307.44 o
  -9  10   0        7.11        5.01     12.51 o
  -8  10   0       72.21       77.12     11.44 o
  -7  10   0       30.62       25.24      9.58 o
  -6  10   0       46.53       51.16      6.00 o
  -5  10   0        4.62        4.78      5.58 o
  -4  10   0       20.72       16.70      5.25 o
  -3  10   0       26.43       31.71      4.77 o
  -2  10   0       83.23       71.59      7.17 o
  -1  10   0       11.20       12.40      7.00 o
   0  10   0       39.34       30.49      3.95 o
   1  10   0       12.25       14.38      3.87 o
   2  10   0       97.64       83.77      5.39 o
   3  10   0       17.57       15.43      5.71 o
   4  10   0       23.69       25.23      8.74 o
   5  10   0        3.32        6.68      9.02 o
   6  10   0        1.93        2.07     10.56 o
   7  10   0        2.77       11.78     11.53 o
  -9  11   0        5.98        2.09     13.97 o
  -8  11   0       18.96       23.20     11.89 o
  -7  11   0        6.09       -0.64      3.41 o
  -6  11   0       38.30       47.11     10.11 o
  -5  11   0       31.22       32.58      6.08 o
  -4  11   0       26.55       27.38      6.28 o
  -3  11   0       78.48       64.98      5.57 o
  -2  11   0       15.00       15.46      5.65 o
  -1  11   0       96.80       81.59      5.34 o
   0  11   0       13.40        5.95      4.47 o
   1  11   0       43.79       37.75      5.95 o
   2  11   0        4.30        4.82      5.79 o
   3  11   0       20.85       16.43      6.56 o
   4  11   0        2.94       -2.45      5.59 o
   5  11   0       13.53        8.18     10.89 o
   6  11   0       19.92       26.60     13.10 o
  -8  12   0       18.75       21.09     13.98 o
  -7  12   0        1.13       -3.48     26.25 o
  -6  12   0        8.52       12.97      7.79 o
  -5  12   0        6.74        2.95      7.29 o
  -4  12   0       30.68       32.12      7.41 o
  -3  12   0       11.15       11.45      6.61 o
  -2  12   0       70.70       80.58      6.73 o
  -1  12   0       12.61       17.95      6.55 o
   0  12   0       48.06       49.59      6.56 o
   1  12   0       25.90       21.48      6.54 o
   2  12   0       17.38       14.83      7.08 o
   3  12   0        7.06        7.46      7.30 o
   4  12   0        4.88        7.81      7.96 o
   5  12   0        2.84        1.36      8.68 o
  -6  13   0        8.77       12.69      8.94 o
  -5  13   0        1.11       -0.60      4.23 o
  -4  13   0        5.69        6.89      8.64 o
  -3  13   0        8.86       12.52      7.84 o
  -2  13   0        4.34        7.75      7.51 o
  -1  13   0        6.46        1.09      5.95 o
   0  13   0        4.47        8.03      7.58 o
   1  13   0       11.22        9.08      7.66 o
   2  13   0        1.30       -2.51      4.44 o
   3  13   0        6.57        4.35      8.55 o
  -4  14   0       12.16       15.56      9.56 o
  -3  14   0       15.36       28.31      9.43 o
  -2  14   0       12.42       12.09      9.10 o
  -1  14   0        2.24        4.77      8.51 o
   0  14   0        2.14       -0.69      3.23 o
   2 -14   1       13.80       10.97      9.28 o
  -2 -13   1        1.42        2.40      8.32 o
  -1 -13   1        6.92        2.91      7.81 o
   0 -13   1       23.72       18.03      7.99 o
   1 -13   1        1.02        0.26      7.77 o
   2 -13   1       41.64       48.66      8.33 o
   3 -13   1       38.29       41.89      8.18 o
   4 -13   1       14.50       12.21      8.61 o
   5 -13   1       37.23       29.04      8.98 o
   6 -13   1       17.32       19.18      9.53 o
  -4 -12   1       14.51       16.09      8.79 o
  -3 -12   1       14.74       23.56      8.13 o
  -2 -12   1       51.05       55.48      7.76 o
  -1 -12   1        1.11        5.68      6.73 o
   0 -12   1       64.27       54.13      7.23 o
   1 -12   1       49.01       49.10      6.57 o
   2 -12   1       50.70       51.72      6.85 o
   3 -12   1       40.71       43.09      7.24 o
   4 -12   1       56.03       63.50      7.12 o
   5 -12   1        3.09       -0.15      4.55 o
   6 -12   1       32.44       30.67      8.00 o
   7 -12   1       21.27       19.93     12.31 o
  -6 -11   1       17.77       18.09     13.41 o
  -5 -11   1        0.93        2.19    454.70 o
  -4 -11   1       59.26       65.51      7.12 o
  -3 -11   1       47.48       45.85      6.76 o
  -2 -11   1       35.74       29.21      6.66 o
  -1 -11   1       46.41       28.66      6.22 o
   0 -11   1        9.93        8.93      5.52 o
   1 -11   1      196.59      171.17      9.94 o
   2 -11   1      140.76      104.59      5.78 o
   3 -11   1       11.97       11.28      6.70 o
   4 -11   1       57.65       49.59      6.69 o
   5 -11   1        0.76       -6.19      6.19 o
   6 -11   1       12.10        7.80      6.82 o
   7 -11   1       33.62       43.71     11.22 o
   8 -11   1       36.02       43.99     12.55 o
   9 -11   1       86.50       87.03     13.76 o
  -7 -10   1       30.11       32.42     13.68 o
  -6 -10   1       37.55       41.71     11.49 o
  -5 -10   1        3.73       -0.53      1.54 o
  -4 -10   1       19.63       25.79      9.21 o
  -3 -10   1       53.30       45.29      5.94 o
  -2 -10   1       41.16       42.99      5.53 o
  -1 -10   1       66.67       51.91      5.46 o
   0 -10   1      210.68      162.20      6.01 o
   1 -10   1        6.09        3.86      4.60 o
   2 -10   1      280.90      250.77      6.95 o
   3 -10   1        9.53        5.55      4.97 o
   4 -10   1       54.18       49.30      5.46 o
   5 -10   1       56.86       66.58      5.86 o
   6 -10   1        3.56        3.55      6.13 o
   7 -10   1       55.01       56.82      9.84 o
   8 -10   1       67.06       57.68     10.84 o
   9 -10   1       19.18       21.80     12.32 o
  -8  -9   1        4.81        5.02     15.43 o
  -7  -9   1        5.18        5.61      8.17 o
  -6  -9   1        2.37        2.43      6.97 o
  -5  -9   1       12.37       13.01      6.71 o
  -4  -9   1        1.92       -0.77      2.49 o
  -3  -9   1       63.70       57.60      5.24 o
  -2  -9   1       67.30       50.31      3.87 o
  -1  -9   1      143.27      161.40      4.33 o
   0  -9   1       18.05       20.58      3.76 o
   1  -9   1       42.82       48.40      5.14 o
   2  -9   1       77.70       77.79      4.38 o
   3  -9   1      148.72      141.11      5.29 o
   4  -9   1       42.97       37.61      4.79 o
   5  -9   1      175.76      166.22      5.93 o
   6  -9   1       11.85       11.92      5.29 o
   7  -9   1      139.96      129.02      8.76 o
   8  -9   1        8.13       -2.45      5.52 o
   9  -9   1       65.86       60.71     10.87 o
  10  -9   1       39.90       53.35     13.42 o
  -8  -8   1       65.72       62.52     13.74 o
  -7  -8   1       56.57       64.81      7.61 o
  -6  -8   1      182.48      211.22      8.04 o
  -5  -8   1      107.83      110.56      5.77 o
  -4  -8   1       83.41       84.60      5.14 o
  -3  -8   1       15.80       11.54      4.73 o
  -2  -8   1        6.21        3.50      2.92 o
  -1  -8   1       66.67       71.32      3.55 o
   0  -8   1      146.18      133.80      6.24 o
   1  -8   1       19.99       14.92      3.59 o
   2  -8   1      350.14      351.00      6.76 o
   3  -8   1       50.12       44.76      3.92 o
   4  -8   1      155.36      159.03      6.30 o
   5  -8   1       69.87       69.65      4.28 o
   6  -8   1       23.21       23.90      4.72 o
   7  -8   1      113.03      121.64      5.23 o
   8  -8   1       11.25        3.03      8.72 o
   9  -8   1       17.52       20.77     10.26 o
  10  -8   1       11.22        9.51     11.95 o
  11  -8   1       12.80        8.87     14.28 o
  -9  -7   1       62.06       54.42     15.73 o
  -8  -7   1      225.46      226.66     13.16 o
  -7  -7   1       75.08       78.92      7.12 o
  -6  -7   1      100.61      109.84      6.19 o
  -5  -7   1      368.67      375.75      7.65 o
  -4  -7   1       51.67       52.46      4.56 o
  -3  -7   1       40.54       42.32      3.72 o
  -2  -7   1      233.38      258.16      5.22 o
  -1  -7   1      304.32      325.98      8.86 o
   0  -7   1       17.63       20.72      2.56 o
   1  -7   1      361.96      381.56      6.47 o
   2  -7   1      336.49      326.05      6.04 o
   3  -7   1      228.77      247.49      8.12 o
   4  -7   1      272.74      280.72      9.05 o
   5  -7   1       18.61       16.75      2.86 o
   6  -7   1      133.81      137.81      3.42 o
   7  -7   1       15.19       17.49      3.72 o
   8  -7   1       11.24        5.78      5.29 o
   9  -7   1        7.28        2.73      6.68 o
  10  -7   1        6.70        5.30      9.56 o
  11  -7   1        1.08       -3.40      5.26 o
 -10  -6   1       52.04       49.62     17.17 o
  -9  -6   1       14.57       14.29     13.65 o
  -8  -6   1       63.92       58.35     11.06 o
  -7  -6   1      361.74      424.34     14.89 o
  -6  -6   1       22.89       22.16      5.59 o
  -5  -6   1      357.83      361.38      4.88 o
  -4  -6   1        5.31        3.83      3.30 o
  -3  -6   1      132.02      141.59      2.89 o
  -2  -6   1      121.25      119.19      4.76 o
  -1  -6   1       52.78       52.16      2.14 o
   0  -6   1      257.16      273.65      5.70 o
   1  -6   1      178.81      188.76      4.50 o
   2  -6   1      948.98      996.69     13.03 o
   3  -6   1      156.69      181.05      3.16 o
   4  -6   1       85.89       85.98      4.20 o
   5  -6   1      120.22      121.05      2.88 o
   6  -6   1       61.70       58.60      2.83 o
   7  -6   1       31.19       27.39      4.34 o
   8  -6   1       12.70       21.55      5.22 o
   9  -6   1        7.10        6.29      6.19 o
  10  -6   1       17.08       13.56      7.42 o
  11  -6   1        3.30        1.04      7.41 o
 -10  -5   1        4.66        6.87     12.64 o
  -9  -5   1        4.99        6.31     10.93 o
  -8  -5   1       13.84        9.50     10.06 o
  -7  -5   1      123.84      147.15      9.70 o
  -6  -5   1       33.25       30.69      3.36 o
  -5  -5   1       24.75       23.66      2.86 o
  -4  -5   1        3.19        0.99      2.54 o
  -3  -5   1       10.66       12.11      2.22 o
  -2  -5   1      129.30      152.72      2.59 o
  -1  -5   1      543.60      596.26     10.93 o
   0  -5   1     3353.22     3632.83     29.12 o
   1  -5   1       52.28       48.48      4.16 o
   2  -5   1      355.97      416.59      7.90 o
   3  -5   1       71.68       78.53      1.98 o
   4  -5   1       11.26       10.93      1.98 o
   5  -5   1        9.55        6.20      2.33 o
   6  -5   1       15.21       18.87      2.39 o
   7  -5   1       12.47       11.23      4.06 o
   8  -5   1       34.17       35.06      4.82 o
   9  -5   1        5.83        4.63      5.61 o
  10  -5   1       22.99       22.52      7.12 o
  11  -5   1        3.15       -1.64      4.30 o
  12  -5   1        9.16        0.35      4.96 o
 -10  -4   1       49.45       44.95     14.44 o
  -9  -4   1       92.86       80.91     11.27 o
  -8  -4   1       41.91       38.29      6.06 o
  -7  -4   1      375.07      407.01      6.14 o
  -6  -4   1        6.63        4.92      3.14 o
  -5  -4   1        3.02        1.03      2.56 o
  -4  -4   1       11.46       13.16      2.21 o
  -3  -4   1       36.89       37.56      1.83 o
  -2  -4   1       10.66       10.74      1.65 o
  -1  -4   1      514.16      540.09      7.42 o
   0  -4   1      197.69      211.54      5.13 o
   1  -4   1      262.50      288.34      6.00 o
   2  -4   1      103.79      104.40      4.03 o
   3  -4   1       88.32       96.33      2.01 o
   4  -4   1       81.34       79.44      2.45 o
   5  -4   1      120.59      118.64      5.23 o
   6  -4   1       56.62       58.28      2.12 o
   7  -4   1        8.37        4.62      3.80 o
   8  -4   1       26.30       23.84      4.82 o
   9  -4   1       37.12       40.62      5.23 o
  10  -4   1        5.39        0.87      4.53 o
  11  -4   1       25.06       25.17      7.65 o
  12  -4   1        0.79       -3.45      6.13 o
 -11  -3   1       15.06       15.09     13.70 o
 -10  -3   1        6.82       14.09     12.04 o
  -9  -3   1       67.59       68.47      6.05 o
  -8  -3   1       20.27       19.05      5.27 o
  -7  -3   1       71.00       66.27      4.05 o
  -6  -3   1       29.22       21.05      2.77 o
  -5  -3   1      100.57       92.58      2.83 o
  -4  -3   1       39.56       38.36      1.94 o
  -3  -3   1       31.60       31.44      1.64 o
  -2  -3   1       24.57       19.63      1.34 o
  -1  -3   1      215.43      231.22      5.10 o
   0  -3   1      355.74      345.07      5.30 o
   1  -3   1      133.63      138.19      7.23 o
   2  -3   1        1.65        3.28      1.62 o
   3  -3   1        1.84        2.34      1.30 o
   4  -3   1       30.83       31.30      1.64 o
   5  -3   1       40.58       41.56      2.31 o
   6  -3   1        6.08        3.75      1.16 o
   7  -3   1        2.91        2.62      3.54 o
   8  -3   1        6.47        5.79      4.39 o
   9  -3   1       22.74       23.65      5.61 o
  10  -3   1        3.07       -0.88      3.82 o
  11  -3   1        5.36        7.55      7.45 o
  12  -3   1        9.60        8.15      9.30 o
 -11  -2   1        1.69        4.76     12.17 o
 -10  -2   1        1.92        0.25      6.03 o
  -9  -2   1        8.53       12.75      9.23 o
  -8  -2   1      242.92      239.91     10.31 o
  -7  -2   1      114.80      117.81      9.50 o
  -6  -2   1        4.97        1.54      3.05 o
  -5  -2   1       34.18       36.81      3.79 o
  -4  -2   1       51.89       52.87      2.35 o
  -3  -2   1       30.69       29.73      1.81 o
  -2  -2   1       78.75       75.61      1.97 o
  -1  -2   1       76.44       65.72      1.91 o
   0  -2   1       13.21       12.28      0.80 o
   1  -2   1       88.11       96.66     15.29 o
   2  -2   1      152.88      148.34      2.27 o
   3  -2   1      115.83      123.20      1.76 o
   4  -2   1       37.81       37.92      2.84 o
   5  -2   1      150.24      145.72      3.59 o
   6  -2   1        4.03        3.46      3.02 o
   7  -2   1        4.82        3.76      3.70 o
   8  -2   1       52.08       46.57      4.31 o
   9  -2   1       98.79       93.88      5.30 o
  10  -2   1        9.39        6.66      6.16 o
  11  -2   1       11.37       11.26      7.03 o
  12  -2   1        8.81        8.20      8.59 o
 -11  -1   1       25.65       25.80     13.00 o
 -10  -1   1       33.79       26.11     11.26 o
  -9  -1   1       63.76       57.29      8.30 o
  -8  -1   1       79.83       75.95      8.01 o
  -7  -1   1       62.49       71.56      6.61 o
  -6  -1   1       47.94       47.66      3.23 o
  -5  -1   1       66.09       68.89      5.72 o
  -4  -1   1       19.10       24.52      2.99 o
  -3  -1   1      113.12      110.08      2.39 o
  -2  -1   1       76.16       72.08      2.28 o
  -1  -1   1      118.36      105.56      1.89 o
   0  -1   1        0.79       -0.05      0.87 o
   1  -1   1        5.84       -0.28      0.69 o
   2  -1   1       44.77       41.20      1.00 o
   3  -1   1      253.74      249.53     17.87 o
   4  -1   1      199.29      187.93      5.96 o
   5  -1   1      178.89      181.50      4.50 o
   6  -1   1       30.32       28.22      2.84 o
   7  -1   1       77.55       71.88      3.71 o
   8  -1   1       38.37       33.77      4.59 o
   9  -1   1       15.96       15.01      5.48 o
  10  -1   1       31.63       20.66      6.51 o
  11  -1   1        1.39        2.21     10.13 o
  12  -1   1        3.05       -2.52     10.24 o
 -11   0   1        0.16       -4.08      8.51 o
 -10   0   1        2.26        2.17      8.63 o
  -9   0   1       40.74       36.35      8.37 o
  -8   0   1        3.92       11.61      7.41 o
  -7   0   1       27.79       28.00      5.01 o
  -6   0   1      168.10      179.79      9.10 o
  -5   0   1      117.87      112.94      8.92 o
  -4   0   1      137.33      137.85      4.59 o
  -3   0   1       92.89       86.18      2.13 o
  -2   0   1      123.77      112.52      3.52 o
  -1   0   1      130.70       45.04      1.21 o
   2   0   1      377.00      361.06      3.03 o
   3   0   1       30.36       30.96      1.91 o
   4   0   1      219.56      214.34      3.72 o
   5   0   1       75.37       64.56      2.87 o
   6   0   1      102.71      112.83      3.78 o
   7   0   1        0.31       -2.28      2.93 o
   8   0   1       56.80       53.10      6.03 o
   9   0   1       94.87       86.54      7.04 o
  10   0   1       23.15       24.08      9.34 o
  11   0   1       23.24       18.61     11.21 o
  12   0   1       10.38       14.71     11.33 o
 -12   1   1        3.84       -2.56      6.81 o
 -11   1   1       10.43        8.14     11.70 o
 -10   1   1       26.39       16.56      9.71 o
  -9   1   1       28.66       26.59      5.55 o
  -8   1   1      133.74      139.84      5.46 o
  -7   1   1        9.78       10.79      4.24 o
  -6   1   1       24.17       25.39      1.81 o
  -5   1   1       61.41       65.42      3.71 o
  -4   1   1       43.76       44.83      1.28 o
  -3   1   1      216.79      220.54      5.30 o
  -2   1   1      161.01      150.92      4.68 o
  -1   1   1      143.16      122.62      8.76 o
   2   1   1      245.96      234.14      4.57 o
   3   1   1      359.68      323.59      5.54 o
   4   1   1      141.38      143.69      4.79 o
   5   1   1       17.05       15.72      2.83 o
   6   1   1        5.00        7.68      1.74 o
   7   1   1       34.61       38.08      5.12 o
   8   1   1       19.63       15.27      6.87 o
   9   1   1        3.21       -1.02      2.44 o
  10   1   1       37.18       25.16      9.46 o
  11   1   1        1.19       -0.94     17.86 o
  12   1   1       10.62       10.76      9.38 o
 -12   2   1       10.28        2.78     13.97 o
 -11   2   1        0.62       -1.67      6.57 o
 -10   2   1       17.29       18.61      7.07 o
  -9   2   1      144.64      139.96     13.34 o
  -8   2   1       12.14       11.65      4.68 o
  -7   2   1      535.49      523.85      8.28 o
  -6   2   1       36.43       36.64      3.53 o
  -5   2   1        4.83        1.88      2.75 o
  -4   2   1       16.96       11.73      2.53 o
  -3   2   1      146.34      143.21      2.95 o
  -2   2   1       56.05       52.80      1.76 o
  -1   2   1        4.83        4.04      0.92 o
   0   2   1      125.28       91.68     25.09 o
   1   2   1      308.89      301.69      9.30 o
   2   2   1      428.76      413.73      3.58 o
   3   2   1       45.91       44.34      1.81 o
   4   2   1      134.47      147.44      3.18 o
   5   2   1       35.59       39.19      3.91 o
   6   2   1       14.06       15.35      2.53 o
   7   2   1       15.29       12.96      3.29 o
   8   2   1       82.59       73.44      7.03 o
   9   2   1       42.24       44.93      7.13 o
  10   2   1       60.60       70.30      6.45 o
  11   2   1        2.88        2.10      7.84 o
  12   2   1       37.95       33.04      9.17 o
 -12   3   1       15.57       17.32     10.42 o
 -11   3   1       19.81       14.50      8.53 o
 -10   3   1       26.20       22.67      7.34 o
  -9   3   1       10.48       11.83      5.50 o
  -8   3   1       73.31       74.60      4.59 o
  -7   3   1       44.51       44.68      4.03 o
  -6   3   1       61.85       58.73      3.29 o
  -5   3   1       28.77       21.32      2.95 o
  -4   3   1       42.65       39.44      2.39 o
  -3   3   1      174.16      171.13      3.17 o
  -2   3   1      178.50      158.01      2.16 o
  -1   3   1      225.22      239.68     23.20 o
   0   3   1       13.98       13.07      2.06 o
   1   3   1      696.16      676.51      5.91 o
   2   3   1        7.55        5.74      1.52 o
   3   3   1       93.71       98.85      2.46 o
   4   3   1      201.00      206.35      3.76 o
   5   3   1       18.66       17.22      2.04 o
   6   3   1       53.88       52.35      2.46 o
   7   3   1        7.42        4.63      2.95 o
   8   3   1       25.07       24.27      4.87 o
   9   3   1       11.48       17.33      5.78 o
  10   3   1       17.68       21.84      6.87 o
  11   3   1       24.31       23.69      8.62 o
 -12   4   1        3.04        0.70      9.60 o
 -11   4   1       36.87       33.47      8.71 o
 -10   4   1        9.11       10.07      7.14 o
  -9   4   1       43.25       45.90      6.13 o
  -8   4   1       65.53       63.25      5.25 o
  -7   4   1       20.68       16.66      4.51 o
  -6   4   1       36.65       30.16      3.68 o
  -5   4   1       56.86       51.06      2.97 o
  -4   4   1      422.32      420.13      5.42 o
  -3   4   1      319.30      324.05      4.45 o
  -2   4   1        8.48        8.20      1.31 o
  -1   4   1       27.40       29.86      6.32 o
   0   4   1      190.47      189.30     11.96 o
   1   4   1      882.85      836.86     13.96 o
   2   4   1      152.17      161.50      7.80 o
   3   4   1      126.12      134.63      2.94 o
   4   4   1      128.35      114.19      3.09 o
   5   4   1       20.28       16.72      3.03 o
   6   4   1        6.86        4.94      2.80 o
   7   4   1       72.26       66.31      4.46 o
   8   4   1       49.55       41.78      5.53 o
   9   4   1      167.79      178.83     11.22 o
  10   4   1       84.22       84.75      7.15 o
  11   4   1       83.17       81.03     13.45 o
 -11   5   1       20.81       19.80      9.10 o
 -10   5   1        7.42        2.44      7.84 o
  -9   5   1       10.82        7.04      6.22 o
  -8   5   1      162.10      161.97      5.78 o
  -7   5   1       73.27       75.99      5.62 o
  -6   5   1       50.52       47.25      3.84 o
  -5   5   1       65.16       64.14      3.16 o
  -4   5   1      128.94      115.74      4.52 o
  -3   5   1      105.64       93.92      3.93 o
  -2   5   1       16.00       15.03      1.31 o
  -1   5   1       58.31       52.17      8.13 o
   0   5   1      493.53      537.60     11.09 o
   1   5   1       77.49       71.18      1.79 o
   2   5   1     2226.91     2515.59     10.81 o
   3   5   1      136.96      147.67      3.27 o
   4   5   1      509.22      552.26     10.10 o
   5   5   1      479.48      477.64      5.18 o
   6   5   1       41.39       42.78      3.01 o
   7   5   1       18.42       18.85      3.68 o
   8   5   1        4.27        1.85      8.33 o
   9   5   1       32.16       34.51      6.71 o
  10   5   1       81.19       70.12     12.78 o
  11   5   1       40.74       45.54     14.37 o
 -11   6   1        7.45        6.13      9.47 o
 -10   6   1        1.80       -2.38      6.02 o
  -9   6   1        0.08        0.76      4.81 o
  -8   6   1       38.54       39.38      9.98 o
  -7   6   1       19.16       17.25      4.72 o
  -6   6   1       21.37       18.18      4.12 o
  -5   6   1       24.41       19.22      3.33 o
  -4   6   1      197.47      201.44      3.93 o
  -3   6   1      116.39      104.78      2.67 o
  -2   6   1       29.36       32.11      1.34 o
  -1   6   1      595.59      629.02     17.64 o
   0   6   1     4225.71     4454.49     71.63 o
   1   6   1      131.89      149.30      3.97 o
   2   6   1     1092.79     1213.22     11.16 o
   3   6   1      689.49      731.13      6.90 o
   4   6   1        0.14       -1.63      2.85 o
   5   6   1       66.48       74.40      3.09 o
   6   6   1       14.92        7.06      3.63 o
   7   6   1       27.53       26.12      4.04 o
   8   6   1       21.00       14.05      6.19 o
   9   6   1        7.38        8.14     10.39 o
  10   6   1        5.42        0.60     12.98 o
 -11   7   1        1.02       -3.86      7.19 o
 -10   7   1        6.45        8.08      8.29 o
  -9   7   1        0.86       -0.17      1.71 o
  -8   7   1       10.71       12.40      5.90 o
  -7   7   1       13.15        3.99      4.23 o
  -6   7   1       17.06        9.40      4.15 o
  -5   7   1       25.38       23.32      3.51 o
  -4   7   1      171.87      162.41      3.61 o
  -3   7   1       14.64       10.94      2.06 o
  -2   7   1      146.78      157.69      4.39 o
  -1   7   1      106.88      106.54      3.80 o
   0   7   1       52.37       47.91      2.94 o
   1   7   1       72.58       85.13      2.16 o
   2   7   1      406.91      448.09      9.25 o
   3   7   1     1140.43     1267.32     12.52 o
   4   7   1       23.97       32.45      3.70 o
   5   7   1      309.32      341.79      5.03 o
   6   7   1        0.04       -1.15      3.17 o
   7   7   1      117.88      132.25      8.06 o
   8   7   1       66.17       73.37      7.05 o
   9   7   1       18.54       23.71     11.95 o
  10   7   1      166.81      201.09     15.78 o
 -10   8   1       12.36        4.21     12.17 o
  -9   8   1       13.99       16.52     10.38 o
  -8   8   1       72.60       82.80      8.89 o
  -7   8   1       82.87       78.30      8.31 o
  -6   8   1       96.83      107.11      7.44 o
  -5   8   1      234.13      225.50      8.87 o
  -4   8   1       41.58       37.38      5.57 o
  -3   8   1       83.40       85.56      5.83 o
  -2   8   1      112.34      111.74      4.19 o
  -1   8   1       24.29       26.89      3.52 o
   0   8   1       59.19       59.38      3.57 o
   1   8   1       32.64       33.24      2.39 o
   2   8   1      201.18      230.33     10.29 o
   3   8   1      124.06      141.60      4.06 o
   4   8   1      165.72      170.09      5.91 o
   5   8   1       84.16       80.29      4.00 o
   6   8   1       64.09       69.89      6.12 o
   7   8   1       15.14       10.03      6.97 o
   8   8   1       62.43       58.72      7.79 o
   9   8   1       11.22        5.50     14.04 o
 -10   9   1       28.53       25.49     13.61 o
  -9   9   1       91.54       89.11     11.70 o
  -8   9   1       51.92       42.77      9.96 o
  -7   9   1      195.30      200.74     10.07 o
  -6   9   1       41.49       34.76      7.66 o
  -5   9   1      873.45      872.90     16.41 o
  -4   9   1      126.26      133.67      7.55 o
  -3   9   1      347.10      331.86     10.10 o
  -2   9   1      241.13      257.17      6.26 o
  -1   9   1      242.20      232.27      5.80 o
   0   9   1        0.99        0.18      3.70 o
   1   9   1       62.76       67.42      4.20 o
   2   9   1       61.65       59.31      3.83 o
   3   9   1       13.08        9.59      3.82 o
   4   9   1       31.00       24.05      3.98 o
   5   9   1       26.23       18.79      6.06 o
   6   9   1       72.45       89.68      6.69 o
   7   9   1       19.61       23.32      7.50 o
   8   9   1       17.10       22.68      9.03 o
  -9  10   1       77.76       95.95     12.22 o
  -8  10   1       19.19       16.70     11.40 o
  -7  10   1      109.86      106.65     10.31 o
  -6  10   1      197.81      182.21      9.57 o
  -5  10   1       55.59       51.88      8.02 o
  -4  10   1      224.27      203.28      9.29 o
  -3  10   1      160.06      176.99      8.70 o
  -2  10   1        2.00       -4.14      4.14 o
  -1  10   1       38.62       39.96      5.11 o
   0  10   1        2.19        5.25      4.81 o
   1  10   1      183.20      219.94      6.17 o
   2  10   1      428.22      390.28     10.74 o
   3  10   1      105.84      107.93      5.44 o
   4  10   1      426.87      420.40      8.96 o
   5  10   1       15.40       16.47      8.99 o
   6  10   1        7.88       14.35     10.69 o
   7  10   1        7.67        7.59     10.94 o
   8  10   1       21.63       24.23     13.01 o
  -9  11   1       16.77       10.84     13.96 o
  -8  11   1      166.55      187.48     12.07 o
  -7  11   1       89.75       90.36     10.71 o
  -6  11   1       47.62       58.67      7.09 o
  -5  11   1      172.56      169.91      9.44 o
  -4  11   1      129.41      120.81      8.33 o
  -3  11   1       37.00       27.58      7.86 o
  -2  11   1       70.82       57.52      7.84 o
  -1  11   1       82.90       72.10      5.95 o
   0  11   1      141.00      114.01      5.94 o
   1  11   1      283.94      260.37     18.91 o
   2  11   1       83.13       61.86      5.82 o
   3  11   1      250.24      229.48      7.39 o
   4  11   1       48.57       54.08      6.63 o
   5  11   1       22.32       10.42      7.11 o
   6  11   1        2.11        3.81     11.37 o
   7  11   1       13.47       11.03     12.58 o
  -8  12   1       49.13       55.90     13.63 o
  -7  12   1       31.47       43.44     12.11 o
  -6  12   1       40.43       47.44      8.04 o
  -5  12   1        3.61        1.96      7.11 o
  -4  12   1        3.49        2.98      6.31 o
  -3  12   1       55.21       50.72      9.96 o
  -2  12   1       18.55       10.30      8.61 o
  -1  12   1       33.51       21.95      9.04 o
   0  12   1       69.58       83.54      5.15 o
   1  12   1        5.42       -0.78      1.36 o
   2  12   1       85.01       77.94      6.56 o
   3  12   1       36.74       42.94      7.65 o
   4  12   1       43.26       45.14      8.20 o
   5  12   1       40.56       50.65      9.19 o
  -6  13   1        4.46        0.48      3.02 o
  -5  13   1        4.89       12.83      7.89 o
  -4  13   1       27.74       25.46      7.96 o
  -3  13   1        7.49        5.81      7.52 o
  -2  13   1        6.97        6.12      7.63 o
  -1  13   1        5.53        3.88      6.83 o
   0  13   1        2.53        6.55      7.16 o
   1  13   1        3.25        2.54      7.19 o
   2  13   1       29.96       30.72      7.90 o
   3  13   1       15.62       23.24      8.57 o
   4  13   1       19.83       25.01      8.89 o
  -4  14   1        0.53        2.84      8.97 o
  -3  14   1       69.22       66.96      8.97 o
  -2  14   1        3.01       10.55      8.45 o
  -1  14   1       74.04       85.89      8.73 o
   0  14   1        0.64       -0.42      2.77 o
   1  14   1        6.54        4.97      8.73 o
   2  14   1        7.11        0.31      2.01 o
  -1 -13   2        1.32        6.59      8.45 o
   0 -13   2        0.77       -1.10      5.89 o
   1 -13   2       11.84       12.20      8.57 o
   2 -13   2        1.14        0.83     11.34 o
   3 -13   2        1.29        5.60      8.31 o
   4 -13   2        5.62        6.97      8.69 o
   5 -13   2       10.97       16.50      9.56 o
  -3 -12   2        7.63        6.92      8.22 o
  -2 -12   2        1.95        3.31      7.80 o
  -1 -12   2       26.32       22.02      7.47 o
   0 -12   2       31.63       26.78      7.22 o
   1 -12   2        3.69       -0.22      3.03 o
   2 -12   2       55.08       47.25      7.32 o
   3 -12   2       36.89       46.78      7.48 o
   4 -12   2       39.58       32.73      7.74 o
   5 -12   2        5.66        8.16      7.91 o
   6 -12   2       37.33       42.06      8.34 o
   7 -12   2       15.90       14.99     12.35 o
  -5 -11   2        0.74       12.91     12.45 o
  -4 -11   2       20.06       19.66      7.98 o
  -3 -11   2       29.93       31.06      7.75 o
  -2 -11   2       16.26       11.98      6.79 o
  -1 -11   2        5.72        5.75      5.86 o
   0 -11   2       30.23       32.26      6.52 o
   1 -11   2       26.34       29.75      6.41 o
   2 -11   2       27.72       17.87      6.15 o
   3 -11   2       53.54       47.97     11.22 o
   4 -11   2       20.61       19.77      6.52 o
   5 -11   2       28.47       28.95      6.95 o
   6 -11   2        9.35        5.48      6.92 o
   7 -11   2       58.27       61.49     11.31 o
   8 -11   2       23.30       22.10     12.75 o
  -6 -10   2        4.30        5.11     11.84 o
  -5 -10   2       17.18       15.86     11.41 o
  -4 -10   2        2.72       -1.97      3.20 o
  -3 -10   2       14.00       12.28      6.39 o
  -2 -10   2        0.10       -0.52      0.52 o
  -1 -10   2        4.25        1.64      5.28 o
   0 -10   2       35.65       16.10      5.43 o
   1 -10   2       17.79       22.41      5.48 o
   2 -10   2      203.98      163.44      6.15 o
   3 -10   2       33.73       31.86      5.78 o
   4 -10   2      136.28      120.94      5.70 o
   5 -10   2        1.26        0.07      0.98 o
   6 -10   2        4.00        5.37      6.38 o
   7 -10   2       67.55       81.01      7.05 o
   8 -10   2        2.26        0.97     10.64 o
   9 -10   2       89.79       76.01     12.27 o
  -7  -9   2        4.68        5.49      9.07 o
  -6  -9   2        8.67        7.72      7.88 o
  -5  -9   2       15.44        8.14     11.19 o
  -4  -9   2       16.17       15.72      6.32 o
  -3  -9   2        5.28        4.33      5.25 o
  -2  -9   2       23.69       18.09      3.93 o
  -1  -9   2       18.72       14.35      3.85 o
   0  -9   2       10.23        5.32      4.67 o
   1  -9   2       30.96       32.22      4.76 o
   2  -9   2        4.75        3.52      4.58 o
   3  -9   2       33.22       38.76      4.91 o
   4  -9   2      353.86      316.59     18.44 o
   5  -9   2      143.68      135.35      9.23 o
   6  -9   2      135.10      126.58      5.47 o
   7  -9   2      219.94      214.80     12.53 o
   8  -9   2        9.93        5.44      9.70 o
   9  -9   2       47.35       47.66     11.39 o
  10  -9   2       14.72       11.38     13.21 o
  -8  -8   2       13.00        2.00     13.44 o
  -7  -8   2        6.67        5.63      7.91 o
  -6  -8   2       81.64       86.93     10.23 o
  -5  -8   2       46.17       45.12      6.19 o
  -4  -8   2       31.67       33.95      5.64 o
  -3  -8   2       57.46       47.25      5.07 o
  -2  -8   2       77.89       80.82      4.52 o
  -1  -8   2      120.67      144.40      7.97 o
   0  -8   2       29.92       29.72      4.23 o
   1  -8   2      155.57      160.63      5.19 o
   2  -8   2      264.07      271.79      6.29 o
   3  -8   2       13.13       13.94      4.07 o
   4  -8   2      303.41      335.31      9.65 o
   5  -8   2      353.06      333.34      6.79 o
   6  -8   2       24.02       17.86      4.90 o
   7  -8   2      205.27      230.58     12.57 o
   8  -8   2       13.00       12.30      8.52 o
   9  -8   2       13.20       12.83     10.47 o
  10  -8   2        5.88        4.98     12.07 o
  11  -8   2       65.90       80.46     14.52 o
  -9  -7   2       24.22       28.48     14.91 o
  -8  -7   2        4.87        8.02     13.01 o
  -7  -7   2      160.94      171.66      6.57 o
  -6  -7   2      158.51      170.23      8.89 o
  -5  -7   2       37.89       41.84      5.78 o
  -4  -7   2      485.06      508.91      8.57 o
  -3  -7   2      131.97      124.16      4.76 o
  -2  -7   2       59.52       57.57      3.63 o
  -1  -7   2       12.80        8.34      2.63 o
   0  -7   2      166.69      149.68      4.80 o
   1  -7   2      190.33      188.60      5.03 o
   2  -7   2      469.57      470.92      7.26 o
   3  -7   2      810.12      806.76      9.22 o
   4  -7   2      355.48      347.67     11.80 o
   5  -7   2      554.92      570.01     16.91 o
   6  -7   2      424.21      411.16     12.29 o
   7  -7   2       20.10       21.11      3.82 o
   8  -7   2      182.50      186.24      8.87 o
   9  -7   2       15.17       10.75      6.52 o
  10  -7   2       59.04       50.88      7.92 o
  11  -7   2       21.29       26.25      9.43 o
  -9  -6   2        8.35       10.79     13.50 o
  -8  -6   2      184.07      154.41     12.96 o
  -7  -6   2      167.94      160.17     10.37 o
  -6  -6   2      137.97      149.29      8.88 o
  -5  -6   2     1145.92     1201.69     13.03 o
  -4  -6   2       46.86       49.03      6.07 o
  -3  -6   2       24.15       28.31      2.41 o
  -2  -6   2       89.43       90.98      3.72 o
  -1  -6   2      194.32      219.81      7.57 o
   0  -6   2      138.63      152.73      3.12 o
   1  -6   2      167.34      157.41      5.38 o
   2  -6   2      104.10      106.55      3.68 o
   3  -6   2     1228.55     1262.13     13.80 o
   4  -6   2      266.44      288.86      5.62 o
   5  -6   2      378.31      411.91      9.97 o
   6  -6   2      215.38      230.04      3.92 o
   7  -6   2       66.53       60.15      3.17 o
   8  -6   2       66.55       72.81      5.03 o
   9  -6   2       44.33       45.27      6.07 o
  10  -6   2        8.27        4.24      7.05 o
  11  -6   2       40.39       38.27      8.69 o
  12  -6   2        7.63        3.71      5.28 o
 -10  -5   2        8.30        2.40     14.33 o
  -9  -5   2       56.89       50.64     12.79 o
  -8  -5   2       94.61       78.46     11.28 o
  -7  -5   2      351.43      380.08     19.02 o
  -6  -5   2      350.13      364.85      8.15 o
  -5  -5   2      188.47      196.76      5.59 o
  -4  -5   2       49.33       49.41      2.45 o
  -3  -5   2       77.75       83.54      2.47 o
  -2  -5   2      183.30      202.69      8.70 o
  -1  -5   2      153.47      156.89      5.30 o
   0  -5   2      904.60     1023.83      7.56 o
   1  -5   2      146.56      184.34      4.26 o
   2  -5   2     3440.51     3772.46     20.31 o
   3  -5   2       75.67       76.19      2.96 o
   4  -5   2      648.76      692.69     16.08 o
   5  -5   2      114.88      108.15      2.61 o
   6  -5   2      298.01      300.09      4.05 o
   7  -5   2        7.78       11.09      2.82 o
   8  -5   2      399.28      379.03      8.15 o
   9  -5   2      186.86      225.33      6.47 o
  10  -5   2       44.96       25.25      6.82 o
  11  -5   2       21.70       17.04      8.17 o
  12  -5   2       20.47       20.27      9.76 o
 -10  -4   2        8.35        1.46     16.67 o
  -9  -4   2       59.77       57.77     13.02 o
  -8  -4   2      104.51      113.79      8.96 o
  -7  -4   2      259.43      275.15      7.27 o
  -6  -4   2      109.13      112.96      5.22 o
  -5  -4   2      131.45      146.96      4.28 o
  -4  -4   2        8.99       10.76      2.26 o
  -3  -4   2       16.78       19.46      1.81 o
  -2  -4   2      221.21      248.35      8.36 o
  -1  -4   2      283.65      317.76      8.36 o
   0  -4   2     2305.75     2421.63     52.95 o
   1  -4   2       98.96       94.60      5.47 o
   2  -4   2      457.96      504.03      5.59 o
   3  -4   2     2091.19     2198.33     49.63 o
   4  -4   2      178.83      178.38      4.32 o
   5  -4   2      832.82      974.30     14.62 o
   6  -4   2      662.94      742.90     18.68 o
   7  -4   2       96.48      100.55      5.29 o
   8  -4   2       35.22       29.17      4.66 o
   9  -4   2      134.02      140.41      7.40 o
  10  -4   2       39.13       43.92      6.42 o
  11  -4   2       17.71       14.78      7.98 o
  12  -4   2       16.68       11.64      8.93 o
 -10  -3   2       33.16       23.76     13.59 o
  -9  -3   2        5.44        5.87     11.97 o
  -8  -3   2       50.85       45.04      5.77 o
  -7  -3   2       35.24       34.42      3.61 o
  -6  -3   2       46.89       39.60      3.03 o
  -5  -3   2      123.54      128.74      3.56 o
  -4  -3   2      157.98      162.55      2.98 o
  -3  -3   2       71.87       67.83      3.33 o
  -2  -3   2      307.52      310.74     11.13 o
  -1  -3   2      479.52      532.10      5.56 o
   0  -3   2     1050.58      989.28     10.64 o
   1  -3   2      722.12      742.27     12.16 o
   2  -3   2      245.21      252.60      7.09 o
   3  -3   2      252.14      287.77      3.79 o
   4  -3   2      534.87      556.52      5.78 o
   5  -3   2     1864.45     1931.60     29.20 o
   6  -3   2       61.17       64.02      1.67 o
   7  -3   2      197.67      218.05      5.18 o
   8  -3   2       66.97       65.40      7.52 o
   9  -3   2      110.04      128.06      5.25 o
  10  -3   2        9.73        5.26      8.66 o
  11  -3   2       48.12       48.57      7.05 o
  12  -3   2       47.58       42.98      9.57 o
 -11  -2   2        7.34       -5.07     11.80 o
 -10  -2   2        1.80        0.76      3.33 o
  -9  -2   2       15.92       14.04     10.67 o
  -8  -2   2       95.15       97.40      9.75 o
  -7  -2   2       15.60       20.08      4.18 o
  -6  -2   2      226.02      229.57     11.76 o
  -5  -2   2       20.31       20.03      2.99 o
  -4  -2   2      242.78      277.02      4.71 o
  -3  -2   2      136.51      142.02      3.75 o
  -2  -2   2     1484.14     1607.21     29.58 o
  -1  -2   2     1362.02     1306.30     14.47 o
   0  -2   2     2447.36     2348.09     10.84 o
   1  -2   2     1502.70     1442.85     11.63 o
   2  -2   2     2702.12     2671.63      9.32 o
   3  -2   2      519.65      535.28      5.13 o
   4  -2   2     3071.32     3187.13     42.04 o
   5  -2   2      575.11      623.69     30.61 o
   6  -2   2      949.19      968.20      8.95 o
   7  -2   2      101.47       98.22      3.86 o
   8  -2   2      369.31      379.35      7.30 o
   9  -2   2       16.69       14.29      4.84 o
  10  -2   2      131.51      130.57      7.03 o
  11  -2   2       14.33        5.73      7.15 o
  12  -2   2        3.62        3.14      8.70 o
 -11  -1   2        6.36        1.29     84.14 o
 -10  -1   2        6.74        8.33      9.82 o
  -9  -1   2       22.65       25.07     10.25 o
  -8  -1   2      195.41      190.10      9.67 o
  -7  -1   2      369.59      406.95     11.64 o
  -6  -1   2       64.31       71.01      8.15 o
  -5  -1   2      907.83     1032.05     27.86 o
  -4  -1   2        6.52        5.91      2.32 o
  -3  -1   2      775.36      872.19     16.74 o
  -2  -1   2      139.76      126.74      2.64 o
  -1  -1   2      717.09      707.67      5.13 o
   0  -1   2     1693.84     1633.42      6.88 o
   1  -1   2       29.81       33.26      1.24 o
   2  -1   2     2647.08     2495.86      7.68 o
   3  -1   2     7258.36     7114.02     49.11 o
   4  -1   2     7336.88     7660.88     33.11 o
   5  -1   2     1572.59     1636.39     10.24 o
   6  -1   2     1359.91     1403.02     27.74 o
   7  -1   2        2.89        3.98      3.46 o
   8  -1   2      197.93      199.10      5.65 o
   9  -1   2      319.43      297.42      7.19 o
  10  -1   2      237.10      232.39      7.21 o
  11  -1   2       76.04       72.78      7.28 o
  12  -1   2       22.39       11.70     12.17 o
 -11   0   2       13.74       12.25     11.93 o
 -10   0   2       27.95       26.02     12.06 o
  -9   0   2      111.37      104.95      7.92 o
  -8   0   2       45.39       30.18      7.55 o
  -7   0   2      209.42      206.23      8.46 o
  -6   0   2       34.89       30.52      4.38 o
  -5   0   2      324.51      364.79     10.89 o
  -4   0   2       35.44       31.86      2.01 o
  -3   0   2     2013.20     1982.64     36.70 o
  -2   0   2     1160.80     1099.02     13.77 o
  -1   0   2      125.09      105.77      2.33 o
   0   0   2    13783.60     8926.35   1612.81 o
   1   0   2       44.53       50.15     27.77 o
   2   0   2    56279.91    47539.80    190.44 o
   3   0   2       57.35       52.07      3.44 o
   4   0   2     5233.51     5320.86     15.85 o
   5   0   2     5231.79     4902.55     39.46 o
   6   0   2      786.77      852.39     19.39 o
   7   0   2      159.78      154.22      4.89 o
   8   0   2       61.79       56.10      5.45 o
   9   0   2      201.59      188.98      6.07 o
  10   0   2       60.59       63.51      7.13 o
  11   0   2       37.75       34.09      9.14 o
  12   0   2       13.38       11.52     10.64 o
 -11   1   2       11.17       13.56     11.56 o
 -10   1   2       32.75       24.28     11.77 o
  -9   1   2       16.45       11.37      8.72 o
  -8   1   2       22.56       21.31      8.10 o
  -7   1   2      346.52      357.67     13.43 o
  -6   1   2      285.66      298.10     12.20 o
  -5   1   2      808.87      860.94     32.53 o
  -4   1   2       36.58       38.27      1.60 o
  -3   1   2      777.51      793.52     17.16 o
  -2   1   2     2019.35     1897.29      7.46 o
  -1   1   2        2.21        2.18      0.84 o
   0   1   2    14626.06    13219.54     57.16 o
   1   1   2     1601.81      491.69    376.67 o
   2   1   2    11931.71    11433.89     63.79 o
   3   1   2    11290.81    10601.77     28.60 o
   4   1   2     1423.96     1525.32     21.81 o
   5   1   2     1479.74     1432.03     28.53 o
   6   1   2      118.80      140.31      6.30 o
   7   1   2      119.74      111.73      7.79 o
   8   1   2       80.11       69.27      6.74 o
   9   1   2       93.08       92.04      7.55 o
  10   1   2        9.55        4.92      9.14 o
  11   1   2       26.97       20.52     11.00 o
  12   1   2       12.19        8.59      8.68 o
 -11   2   2        3.65       -0.74      4.06 o
 -10   2   2       10.22       13.18      7.48 o
  -9   2   2        2.36       -0.68      2.50 o
  -8   2   2       15.68       17.89      5.39 o
  -7   2   2      757.68      723.27     24.73 o
  -6   2   2       10.87        6.00      3.74 o
  -5   2   2     1077.69     1128.95     37.56 o
  -4   2   2       70.85       77.66      2.43 o
  -3   2   2     1365.13     1322.94     17.74 o
  -2   2   2       33.08       32.20      1.10 o
  -1   2   2     1963.86     1938.46      5.27 o
   0   2   2       23.56       18.58      1.12 o
   1   2   2     4593.99     4532.96     29.44 o
   2   2   2     5158.60     4940.33     41.25 o
   3   2   2     1417.11     1363.69     25.59 o
   4   2   2      804.03      879.07      9.44 o
   5   2   2      438.08      486.94     14.23 o
   6   2   2      146.66      157.09      4.56 o
   7   2   2        5.55        4.75      2.21 o
   8   2   2       38.88       37.86      3.91 o
   9   2   2       68.06       68.89      8.19 o
  10   2   2       80.87       94.77      6.25 o
  11   2   2        4.78       -0.24      3.97 o
  12   2   2        5.64        8.78      8.56 o
 -11   3   2       25.10       21.56      9.17 o
 -10   3   2       62.22       55.00      9.38 o
  -9   3   2      210.05      205.84     12.68 o
  -8   3   2      431.74      433.35      8.66 o
  -7   3   2      837.09      807.12     15.71 o
  -6   3   2      969.91      966.55     16.32 o
  -5   3   2      894.24      987.30     24.43 o
  -4   3   2      166.90      180.47     11.06 o
  -3   3   2     2076.53     2162.49     31.95 o
  -2   3   2     2168.96     2125.64     22.07 o
  -1   3   2      252.48      249.16      2.33 o
   0   3   2      786.59      785.85      5.29 o
   1   3   2     5017.09     4911.85     63.67 o
   2   3   2      227.75      228.46      3.33 o
   3   3   2      167.16      182.19      4.68 o
   4   3   2      387.74      363.73      4.75 o
   5   3   2      218.95      200.81      5.18 o
   6   3   2       16.67       15.88      3.33 o
   7   3   2        3.51        5.19      2.75 o
   8   3   2        2.61        3.99      4.20 o
   9   3   2       38.50       40.29      5.38 o
  10   3   2       38.56       32.80      6.21 o
  11   3   2       10.68       12.17      7.79 o
  12   3   2       33.39       19.74      9.19 o
 -11   4   2       17.32       23.80      9.17 o
 -10   4   2       57.76       56.10      7.80 o
  -9   4   2       40.39       30.45      6.67 o
  -8   4   2      121.62      123.87      5.40 o
  -7   4   2      173.82      150.34      8.15 o
  -6   4   2      138.00      148.95     11.43 o
  -5   4   2      857.01      906.85     26.47 o
  -4   4   2      908.90      949.52     12.48 o
  -3   4   2     1309.65     1362.84     25.73 o
  -2   4   2      755.36      755.12      4.86 o
  -1   4   2       29.83       32.13      0.95 o
   0   4   2      701.03      714.26      6.86 o
   1   4   2      644.84      658.45      4.75 o
   2   4   2       98.55       89.73      2.52 o
   3   4   2      724.76      835.80      7.70 o
   4   4   2      226.15      245.53      4.12 o
   5   4   2      920.21      985.88     16.90 o
   6   4   2       78.80       80.88      3.59 o
   7   4   2       58.58       57.41      3.81 o
   8   4   2       82.49       70.63      4.81 o
   9   4   2       46.97       43.45      5.56 o
  10   4   2        0.14       -0.43      3.15 o
  11   4   2      115.05      121.95      8.94 o
 -11   5   2       10.54        8.30      9.49 o
 -10   5   2      162.15      159.08      8.04 o
  -9   5   2       42.35       37.66      6.71 o
  -8   5   2      154.05      168.43      8.22 o
  -7   5   2       94.34       90.44      7.12 o
  -6   5   2       67.84       69.11      3.80 o
  -5   5   2      282.77      301.60      5.52 o
  -4   5   2       21.26       12.80      2.69 o
  -3   5   2      770.22      785.13     15.21 o
  -2   5   2       99.60      100.05      2.11 o
  -1   5   2      153.78      145.06      3.39 o
   0   5   2       48.06       41.57      2.40 o
   1   5   2      974.15      980.39     17.04 o
   2   5   2     1473.66     1705.87     25.72 o
   3   5   2      109.85      101.37      2.92 o
   4   5   2     1257.48     1367.08     13.62 o
   5   5   2      490.47      509.56      6.55 o
   6   5   2      290.66      273.53      5.51 o
   7   5   2       83.57       77.23      3.50 o
   8   5   2       17.44       20.31      4.03 o
   9   5   2       64.05       65.16      5.85 o
  10   5   2       44.57       52.64      7.46 o
  11   5   2       79.82       75.27     12.41 o
 -11   6   2       11.81       12.65      9.67 o
 -10   6   2       51.36       51.71      8.51 o
  -9   6   2        9.59        9.41      6.95 o
  -8   6   2       62.62       57.97      5.92 o
  -7   6   2       72.37       62.23      5.14 o
  -6   6   2      488.22      496.16     15.77 o
  -5   6   2      116.01      116.19     10.40 o
  -4   6   2      759.17      741.56     33.60 o
  -3   6   2      178.15      160.68      2.77 o
  -2   6   2      367.99      375.61     10.84 o
  -1   6   2      216.50      217.45     11.92 o
   0   6   2     1605.06     1644.56     81.69 o
   1   6   2       64.18       71.08      3.42 o
   2   6   2     1786.80     1979.32     28.98 o
   3   6   2      945.89      974.99      9.14 o
   4   6   2        6.75        2.49      3.32 o
   5   6   2      145.65      145.64      4.16 o
   6   6   2      160.47      153.08      4.63 o
   7   6   2       65.57       61.10      5.49 o
   8   6   2        8.16        0.85      4.03 o
   9   6   2       81.11       70.88      7.11 o
  10   6   2       35.28       26.14     12.42 o
  11   6   2       64.72       53.17     14.82 o
 -11   7   2       21.93       21.40     10.51 o
 -10   7   2        8.60        3.31      8.72 o
  -9   7   2       60.20       55.22      7.59 o
  -8   7   2       26.45       24.80      6.35 o
  -7   7   2      283.73      280.57      6.57 o
  -6   7   2       47.53       48.17      4.44 o
  -5   7   2       63.97       52.49      5.68 o
  -4   7   2      110.41      123.40      3.31 o
  -3   7   2      148.33      154.91      5.36 o
  -2   7   2        5.45        2.77      3.14 o
  -1   7   2      117.89      110.58      3.78 o
   0   7   2        2.31        2.64      2.90 o
   1   7   2       94.39       94.24      2.77 o
   2   7   2       64.74       70.61      2.40 o
   3   7   2      364.94      401.22      9.08 o
   4   7   2       47.90       57.92      3.59 o
   5   7   2      553.11      576.54      7.56 o
   6   7   2        5.42        3.48      4.94 o
   7   7   2       12.06       13.25      4.65 o
   8   7   2       16.14       19.40      5.36 o
   9   7   2       30.93       28.42     12.45 o
  10   7   2        8.53       10.94     13.61 o
 -10   8   2       31.19       28.19     12.09 o
  -9   8   2       84.26       76.55     10.82 o
  -8   8   2      178.36      169.68      9.61 o
  -7   8   2      676.01      640.43     15.34 o
  -6   8   2      223.72      207.86      9.45 o
  -5   8   2      932.41      878.10     15.60 o
  -4   8   2       36.97       38.58      5.43 o
  -3   8   2      811.99      793.47      9.84 o
  -2   8   2       60.33       54.75      3.74 o
  -1   8   2       49.88       46.67      3.68 o
   0   8   2       90.65       89.03      3.87 o
   1   8   2       50.47       53.28      1.95 o
   2   8   2      217.57      230.93      3.59 o
   3   8   2        8.55       10.50      3.10 o
   4   8   2       95.56       96.82      4.13 o
   5   8   2       75.15       74.38      4.88 o
   6   8   2       66.92       77.33      6.21 o
   7   8   2       45.87       42.89      6.22 o
   8   8   2        1.33        0.58      3.86 o
   9   8   2        2.34       -3.14      6.01 o
  10   8   2        4.56        6.15     15.75 o
 -10   9   2       57.39       58.32     14.10 o
  -9   9   2      113.29      113.67     12.12 o
  -8   9   2      139.79      139.04     10.09 o
  -7   9   2       35.07       35.83      8.65 o
  -6   9   2       10.61       10.60      7.86 o
  -5   9   2     1009.79     1043.11     17.80 o
  -4   9   2      121.31      132.31      7.42 o
  -3   9   2      903.03      881.81     15.31 o
  -2   9   2      326.72      321.35     13.91 o
  -1   9   2      120.59      123.12      5.96 o
   0   9   2       82.24       77.74      4.29 o
   1   9   2       53.00       51.20      4.92 o
   2   9   2       23.06       25.76      4.45 o
   3   9   2        7.55        9.99      3.59 o
   4   9   2       54.44       55.97      4.97 o
   5   9   2       15.68       14.61      5.69 o
   6   9   2       72.50       73.73      6.43 o
   7   9   2       10.49        9.47      7.10 o
   8   9   2        7.17       11.23      8.53 o
   9   9   2       24.47       26.49     14.51 o
  -9  10   2       14.41       21.73     12.92 o
  -8  10   2       20.58       14.26     10.85 o
  -7  10   2       30.29       28.13     10.11 o
  -6  10   2       20.21       23.63      8.72 o
  -5  10   2       52.20       44.67      7.83 o
  -4  10   2       36.29       42.31      6.67 o
  -3  10   2      202.15      209.71      8.97 o
  -2  10   2        5.42        7.40      5.14 o
  -1  10   2      108.76      107.67      5.83 o
   0  10   2       26.35       23.69      4.94 o
   1  10   2       10.81       12.24      4.99 o
   2  10   2        4.17        4.69      5.03 o
   3  10   2       14.16       10.89      5.37 o
   4  10   2       81.76       86.08      5.54 o
   5  10   2        4.37        9.82      8.52 o
   6  10   2        9.29        3.56     10.27 o
   7  10   2       13.62        8.08     10.43 o
   8  10   2        8.02       10.68     12.58 o
  -8  11   2       70.90       83.24     12.16 o
  -7  11   2       21.01       19.77     10.84 o
  -6  11   2       60.47       56.20     10.21 o
  -5  11   2       49.01       43.88      8.76 o
  -4  11   2       26.37       21.94      7.96 o
  -3  11   2       25.70       21.77      7.98 o
  -2  11   2       22.23       24.68      6.17 o
  -1  11   2      119.03      108.03      5.75 o
   0  11   2       16.62       15.89      5.83 o
   1  11   2      105.40       79.82      7.43 o
   2  11   2        8.45        3.40      5.82 o
   3  11   2       57.53       61.31      8.36 o
   4  11   2       22.35       23.25     10.00 o
   5  11   2       20.72       13.98      6.93 o
   6  11   2        5.99        0.94     10.44 o
   7  11   2       13.27        9.27     12.75 o
  -8  12   2       38.22       42.12     14.76 o
  -7  12   2       39.41       43.98     12.77 o
  -6  12   2       13.25       13.65     10.76 o
  -5  12   2       18.80       14.98      9.98 o
  -4  12   2       42.69       52.59      9.75 o
  -3  12   2       67.42       65.78      8.72 o
  -2  12   2       25.42       19.46      8.97 o
  -1  12   2        2.79        7.07      6.41 o
   0  12   2       22.06       21.36      6.59 o
   1  12   2        1.80        0.77      6.02 o
   2  12   2       35.38       27.24      9.20 o
   3  12   2       19.18       23.46     10.12 o
   4  12   2        9.83       11.53      7.16 o
   5  12   2        3.43       -1.79      8.61 o
   6  12   2        1.39        3.29      7.79 o
  -6  13   2        0.61        7.60      8.82 o
  -5  13   2        4.38        1.78      7.05 o
  -4  13   2       24.02       24.66     10.92 o
  -3  13   2       34.39       36.90     10.35 o
  -2  13   2       11.29       11.73      9.71 o
  -1  13   2       10.80       13.56     11.02 o
   0  13   2        6.34        1.55      5.33 o
   1  13   2        5.36        0.39      8.47 o
   2  13   2        0.67        9.81      7.47 o
   3  13   2        2.71        2.77      9.95 o
   4  13   2        5.49        8.71      8.31 o
   5  13   2        6.81        8.82      9.09 o
  -4  14   2        0.25        7.48     12.08 o
  -3  14   2       15.69        4.37      7.64 o
  -2  14   2        1.60       -3.10      9.57 o
  -1  14   2       32.15       49.10      8.53 o
   0  14   2        7.16       18.54     11.44 o
   1  14   2       16.78       17.31      8.34 o
   2  14   2       12.01       25.38     11.94 o
   0 -13   3       14.19        5.92      9.38 o
   1 -13   3       34.61       24.34      9.17 o
   2 -13   3       15.82       17.47      8.74 o
   3 -13   3       13.73       16.48      9.14 o
   4 -13   3       19.91       28.18      9.41 o
  -2 -12   3       30.14       37.28      9.24 o
  -1 -12   3       11.21        8.96      7.75 o
   0 -12   3        7.41        4.54      7.74 o
   1 -12   3       15.06       13.70      7.34 o
   2 -12   3       59.22       59.99      7.54 o
   3 -12   3       28.29       27.17      8.11 o
   4 -12   3       56.47       51.53      7.87 o
   5 -12   3       33.15       35.68      8.73 o
   6 -12   3       31.50       26.20      8.92 o
   7 -12   3       32.81       28.85     13.23 o
  -4 -11   3       35.17       42.39      8.64 o
  -3 -11   3        3.60        8.45      7.70 o
  -2 -11   3       54.46       44.04      7.71 o
  -1 -11   3       23.27       23.26      7.29 o
   0 -11   3        4.59        5.09      8.15 o
   1 -11   3       11.53       14.08      6.55 o
   2 -11   3        9.19        8.26      6.43 o
   3 -11   3      121.80      107.77      6.57 o
   4 -11   3       37.30       37.62      7.05 o
   5 -11   3       33.84       41.42      7.35 o
   6 -11   3       41.84       44.84      7.94 o
   7 -11   3       12.86        5.80     11.12 o
   8 -11   3        0.12       -0.14      0.86 o
  -5 -10   3       39.65       45.85     11.61 o
  -4 -10   3       32.93       30.79     10.96 o
  -3 -10   3        0.39       -0.27      6.17 o
  -2 -10   3       22.92       16.92      6.45 o
  -1 -10   3       13.62       14.94      6.10 o
   0 -10   3       47.46       43.34      6.17 o
   1 -10   3      217.70      193.68      6.68 o
   2 -10   3      248.73      214.71      6.93 o
   3 -10   3       19.12       14.82      5.91 o
   4 -10   3      337.49      330.78      8.05 o
   5 -10   3       51.52       51.86      6.17 o
   6 -10   3       23.67       20.06      6.59 o
   7 -10   3       65.23       63.27      6.89 o
   8 -10   3       43.70       46.81     10.80 o
   9 -10   3       52.67       51.33     13.04 o
  -6  -9   3       30.58       36.93      8.67 o
  -5  -9   3       25.69       28.69      8.00 o
  -4  -9   3       42.36       51.23      6.95 o
  -3  -9   3        1.09       -0.75      1.43 o
  -2  -9   3        9.69       11.76      5.62 o
  -1  -9   3        0.95       -0.72      2.98 o
   0  -9   3       98.13       85.39      5.00 o
   1  -9   3       11.48       13.52      4.81 o
   2  -9   3       46.61       31.68      5.06 o
   3  -9   3       40.63       32.54      5.18 o
   4  -9   3      197.10      186.38      5.99 o
   5  -9   3       78.83       76.49      5.32 o
   6  -9   3      127.60      130.01      5.54 o
   7  -9   3      159.02      187.18     10.57 o
   8  -9   3       17.54       18.09     10.60 o
   9  -9   3       12.68       15.07     11.13 o
  10  -9   3        3.94        2.37     19.80 o
  -7  -8   3       10.91       11.72      8.90 o
  -6  -8   3       31.72       25.36      7.38 o
  -5  -8   3       40.40       43.49      6.88 o
  -4  -8   3      204.14      213.48      6.59 o
  -3  -8   3      172.58      162.98      6.69 o
  -2  -8   3       29.00       24.94      4.90 o
  -1  -8   3        3.40        4.94      3.65 o
   0  -8   3       43.38       37.80      5.68 o
   1  -8   3       11.10        9.89      4.26 o
   2  -8   3       28.42       21.72      4.35 o
   3  -8   3       38.00       34.99      5.69 o
   4  -8   3       58.57       54.30      4.80 o
   5  -8   3       92.35       89.80      4.78 o
   6  -8   3       65.74       59.88      4.89 o
   7  -8   3        7.82        6.70      5.46 o
   8  -8   3       24.32       19.90      8.92 o
   9  -8   3        4.46        2.57     10.34 o
  10  -8   3        5.24       11.64     12.21 o
  11  -8   3       14.41       13.34     14.48 o
  -8  -7   3       33.23       26.60     13.97 o
  -7  -7   3       58.69       48.79      8.01 o
  -6  -7   3      186.33      192.09      7.11 o
  -5  -7   3       70.73       74.22      6.11 o
  -4  -7   3      314.77      313.96      7.95 o
  -3  -7   3      528.37      542.36     17.19 o
  -2  -7   3      169.33      171.73      5.13 o
  -1  -7   3      548.61      532.16     24.41 o
   0  -7   3      462.32      447.90      7.55 o
   1  -7   3       47.84       44.13      4.97 o
   2  -7   3       32.33       31.62      3.66 o
   3  -7   3      465.42      480.39      7.50 o
   4  -7   3      150.24      162.09     11.05 o
   5  -7   3      156.91      156.27      4.03 o
   6  -7   3      133.57      131.39      3.73 o
   7  -7   3       25.73       25.34      3.81 o
   8  -7   3       32.20       33.90      5.43 o
   9  -7   3        8.62        8.95      6.31 o
  10  -7   3        2.83        2.33      6.40 o
  11  -7   3        1.64       -2.26      7.21 o
  -9  -6   3        3.71        7.56     13.62 o
  -8  -6   3       44.73       48.80     12.06 o
  -7  -6   3       78.79       87.42      6.37 o
  -6  -6   3       93.39       78.85      5.49 o
  -5  -6   3     1063.45     1141.74     12.86 o
  -4  -6   3       80.14       89.85      5.21 o
  -3  -6   3     1176.91     1222.39     29.99 o
  -2  -6   3       58.96       65.55      3.75 o
  -1  -6   3       56.40       59.31      3.37 o
   0  -6   3       14.22       14.25      2.41 o
   1  -6   3       95.70      103.96      3.90 o
   2  -6   3      155.90      158.98      4.41 o
   3  -6   3      174.26      180.29      4.62 o
   4  -6   3      143.73      143.92      5.79 o
   5  -6   3      114.89      116.36      4.35 o
   6  -6   3      190.13      197.24      4.08 o
   7  -6   3       19.92       17.84      3.48 o
   8  -6   3       27.97       24.80      5.09 o
   9  -6   3        3.05        4.35      7.36 o
  10  -6   3        1.65        0.70      7.22 o
  11  -6   3       13.25       14.57      8.67 o
  12  -6   3        1.01       -1.45      8.66 o
  -9  -5   3       16.57        8.27     13.53 o
  -8  -5   3       11.11        3.04     10.27 o
  -7  -5   3      154.21      172.17      6.61 o
  -6  -5   3       45.46       59.83      5.18 o
  -5  -5   3      442.70      462.49      8.15 o
  -4  -5   3      137.14      141.68      4.81 o
  -3  -5   3      270.09      283.64      6.90 o
  -2  -5   3      254.72      232.48      5.09 o
  -1  -5   3      139.66      129.48      3.74 o
   0  -5   3      116.39      117.48      3.34 o
   1  -5   3      356.08      387.58      7.74 o
   2  -5   3      274.66      288.82      5.13 o
   3  -5   3       60.85       60.34      3.38 o
   4  -5   3      193.70      195.83      4.31 o
   5  -5   3       63.36       66.64      2.41 o
   6  -5   3       47.40       54.44      2.56 o
   7  -5   3       13.07       15.01      3.00 o
   8  -5   3       10.26       10.51      4.61 o
   9  -5   3       12.76       12.71      5.49 o
  10  -5   3       13.86       12.41      6.81 o
  11  -5   3        3.41        2.34      7.73 o
  12  -5   3        2.77        0.31     12.98 o
 -10  -4   3        1.23        3.04     15.77 o
  -9  -4   3        2.51       -5.40      8.93 o
  -8  -4   3       23.74       12.45     11.83 o
  -7  -4   3       77.38       83.64      6.19 o
  -6  -4   3      141.56      151.60      5.53 o
  -5  -4   3      252.42      245.38      8.19 o
  -4  -4   3       57.13       59.72      2.09 o
  -3  -4   3      106.48      106.73      5.72 o
  -2  -4   3       93.21       91.92      3.40 o
  -1  -4   3       14.61       14.07      2.75 o
   0  -4   3        9.47       12.10      2.34 o
   1  -4   3       16.14       20.48      2.94 o
   2  -4   3      109.56      105.49      3.14 o
   3  -4   3       86.56       82.11      2.83 o
   4  -4   3       35.52       34.94      2.62 o
   5  -4   3        4.44        6.24      2.12 o
   6  -4   3        2.45        3.57      2.37 o
   7  -4   3        3.49        3.24      2.06 o
   8  -4   3       21.83       21.61      4.34 o
   9  -4   3        4.11        6.91      5.10 o
  10  -4   3        5.86        2.90      6.31 o
  11  -4   3       11.89       12.00      7.40 o
  12  -4   3        0.33        7.24      8.68 o
 -10  -3   3       34.55       23.45     15.20 o
  -9  -3   3        9.80       14.51     11.89 o
  -8  -3   3        9.77        2.33     10.17 o
  -7  -3   3      109.88      118.83      5.28 o
  -6  -3   3       11.33        9.32      3.34 o
  -5  -3   3       75.44       76.39      2.61 o
  -4  -3   3      310.22      341.60     11.55 o
  -3  -3   3       46.90       43.85      1.45 o
  -2  -3   3       27.58       25.03      2.62 o
  -1  -3   3        7.59        6.68      2.43 o
   0  -3   3        9.30        5.28      2.99 o
   1  -3   3      229.16      216.81      3.69 o
   2  -3   3       17.89       18.38      2.04 o
   3  -3   3       44.44       44.25      2.01 o
   4  -3   3       30.84       30.26      2.57 o
   5  -3   3        0.75       -0.79      1.72 o
   6  -3   3        0.63        0.20      2.32 o
   7  -3   3        6.83        6.76      1.90 o
   8  -3   3        2.22       -1.09      2.29 o
   9  -3   3        5.34        5.63      5.13 o
  10  -3   3        3.18        4.09      6.99 o
  11  -3   3        1.85       -0.50      1.13 o
  12  -3   3        1.23        3.52      8.37 o
 -10  -2   3       15.17       18.16     13.70 o
  -9  -2   3        1.30       -0.94     33.22 o
  -8  -2   3       26.36       21.82      9.78 o
  -7  -2   3       25.48       27.61      4.67 o
  -6  -2   3      153.28      153.05      6.03 o
  -5  -2   3       83.79       82.87      7.71 o
  -4  -2   3      125.56      113.56      5.07 o
  -3  -2   3       17.23       25.53      2.57 o
  -2  -2   3       15.17       13.78      2.39 o
  -1  -2   3       70.01       61.55      6.75 o
   0  -2   3      123.80      120.67      2.74 o
   1  -2   3        1.57        0.14      1.35 o
   2  -2   3       24.08       23.43      1.55 o
   3  -2   3       55.17       55.97      2.78 o
   4  -2   3        7.89        9.48      1.83 o
   5  -2   3       52.34       56.94      3.69 o
   6  -2   3       18.66       16.01      1.77 o
   7  -2   3       87.87       88.17      3.76 o
   8  -2   3       22.82       24.16      3.80 o
   9  -2   3       58.28       58.65      5.07 o
  10  -2   3        6.77        3.34      7.21 o
  11  -2   3        4.00        3.14     10.19 o
  12  -2   3        4.53       -0.14      5.12 o
 -11  -1   3       24.54       22.90     16.63 o
 -10  -1   3        2.22       10.62     11.22 o
  -9  -1   3       33.65       38.79     10.16 o
  -8  -1   3       42.67       26.58      9.21 o
  -7  -1   3       83.53       81.98      6.60 o
  -6  -1   3        3.52       -0.57      1.39 o
  -5  -1   3       33.64       35.49      2.90 o
  -4  -1   3      136.28      137.66      3.58 o
  -3  -1   3       37.04       44.46      4.06 o
  -2  -1   3      539.67      530.13      5.62 o
  -1  -1   3       49.84       53.52      2.10 o
   0  -1   3      260.97      241.21      2.41 o
   1  -1   3        4.04        2.67      1.14 o
   2  -1   3       24.92       23.11      1.25 o
   3  -1   3       70.69       74.97      2.34 o
   4  -1   3      133.96      135.00      3.07 o
   5  -1   3       84.33       84.99      2.83 o
   6  -1   3       30.97       32.20      3.77 o
   7  -1   3      123.42      130.47      4.48 o
   8  -1   3       21.60       18.35      4.11 o
   9  -1   3       42.81       41.09      4.60 o
  10  -1   3       94.73      106.12      5.77 o
  11  -1   3       15.49       13.59      7.12 o
  12  -1   3       30.66       17.60     12.72 o
 -11   0   3        6.04        6.26     13.32 o
 -10   0   3        1.81       -2.89      8.50 o
  -9   0   3       19.78       18.02     10.19 o
  -8   0   3        8.23        1.63      7.71 o
  -7   0   3      152.49      148.29      8.35 o
  -6   0   3       22.93       16.61      3.47 o
  -5   0   3      125.07      139.41      4.86 o
  -4   0   3      351.48      371.98     11.15 o
  -3   0   3      242.56      267.30     14.95 o
  -2   0   3      252.01      271.49      8.32 o
  -1   0   3      616.58      590.40      4.68 o
   0   0   3      130.06      120.19      1.71 o
   1   0   3       23.19       23.82      1.35 o
   2   0   3      101.06      102.29      1.35 o
   3   0   3        9.91        9.47      1.20 o
   4   0   3       10.60        8.87      1.71 o
   5   0   3       79.07       74.42      2.71 o
   6   0   3      117.59      123.14      9.23 o
   7   0   3       17.41       16.40      2.96 o
   8   0   3       26.81       27.48      4.09 o
   9   0   3       24.58       20.26      5.05 o
  10   0   3        0.19       -1.95      4.57 o
  11   0   3        9.47        3.25     10.45 o
  12   0   3        6.30        2.67     10.75 o
 -11   1   3        1.12       -8.37      9.86 o
 -10   1   3        4.37        3.79     11.44 o
  -9   1   3        5.27        1.59      9.86 o
  -8   1   3       10.74       14.39      8.72 o
  -7   1   3       17.23       11.24      4.45 o
  -6   1   3      467.42      516.54     22.78 o
  -5   1   3       52.80       47.46      2.30 o
  -4   1   3      203.81      220.69      3.28 o
  -3   1   3       45.20       45.70      1.81 o
  -2   1   3      143.90      146.59      2.54 o
  -1   1   3       82.18       83.74      1.47 o
   0   1   3      103.42       94.71      1.74 o
   1   1   3       66.11      119.33     43.31 o
   2   1   3      216.48      206.28      2.74 o
   3   1   3      449.83      457.65      3.00 o
   4   1   3      184.13      193.81      6.92 o
   5   1   3      634.70      632.94      8.47 o
   6   1   3       63.04       67.57      9.00 o
   7   1   3      179.78      172.40      6.91 o
   8   1   3      163.16      159.83      7.46 o
   9   1   3       18.69       14.37      7.36 o
  10   1   3       49.51       44.56      7.51 o
  11   1   3        1.72       -3.15     16.40 o
  12   1   3       33.91       34.40      8.10 o
 -11   2   3        1.56       -2.00     47.47 o
 -10   2   3       17.96       17.98     11.17 o
  -9   2   3        1.36       -0.86      2.81 o
  -8   2   3       48.62       49.58      5.86 o
  -7   2   3       95.52       83.96      4.59 o
  -6   2   3       48.42       51.15      4.93 o
  -5   2   3      220.35      230.66      7.78 o
  -4   2   3        4.95        3.22      1.82 o
  -3   2   3       86.48       85.38      2.09 o
  -2   2   3      410.52      412.30      5.29 o
  -1   2   3       97.74       96.21      1.61 o
   0   2   3       11.85        9.25      0.87 o
   1   2   3       29.32       33.62      2.15 o
   2   2   3      204.35      198.23      4.16 o
   3   2   3      351.78      359.33      8.39 o
   4   2   3      204.17      199.08      3.72 o
   5   2   3      380.84      391.21     14.28 o
   6   2   3      103.55      123.57      3.76 o
   7   2   3       55.14       63.50      3.46 o
   8   2   3       31.04       29.57      3.80 o
   9   2   3       39.96       33.93      5.02 o
  10   2   3        8.23        8.77      5.59 o
  11   2   3        1.92       -0.22      3.63 o
  12   2   3       13.64       10.37      8.14 o
 -11   3   3        5.16        3.71      9.35 o
 -10   3   3       24.02       22.30      8.31 o
  -9   3   3       37.79       29.90      6.75 o
  -8   3   3        8.99        8.70      5.45 o
  -7   3   3      132.29      134.30      5.32 o
  -6   3   3        3.11        3.49      3.80 o
  -5   3   3        0.31       -1.14      1.66 o
  -4   3   3      118.88      128.15      6.62 o
  -3   3   3       23.19       33.04      6.04 o
  -2   3   3      369.32      370.79      4.39 o
  -1   3   3        0.64        1.91      1.26 o
   0   3   3       34.39       31.99      1.60 o
   1   3   3      103.08      101.23      2.60 o
   2   3   3       81.47       80.86      4.71 o
   3   3   3        3.73        4.87      1.71 o
   4   3   3      114.98      117.88      3.12 o
   5   3   3      257.46      250.11      4.51 o
   6   3   3       25.19       22.70      2.87 o
   7   3   3       14.94       15.67      3.54 o
   8   3   3       13.65       11.50      4.30 o
   9   3   3        1.06        1.06      4.98 o
  10   3   3       20.22       13.16      6.13 o
  11   3   3        6.62        4.47      6.88 o
  12   3   3        8.01        2.35      7.48 o
 -11   4   3       98.90      108.95     10.27 o
 -10   4   3        8.30        3.30      7.56 o
  -9   4   3       51.28       53.01      6.98 o
  -8   4   3       32.73       21.88      5.96 o
  -7   4   3      131.03      136.02     11.27 o
  -6   4   3      196.52      188.25     12.66 o
  -5   4   3       23.02       18.70      3.50 o
  -4   4   3       68.48       61.58      3.01 o
  -3   4   3      493.23      523.28      7.57 o
  -2   4   3      460.80      475.60      4.23 o
  -1   4   3      264.56      267.19      2.75 o
   0   4   3        9.66        9.09      1.86 o
   1   4   3       12.38        9.10      1.71 o
   2   4   3       22.71       20.15      1.75 o
   3   4   3      179.19      210.27      7.86 o
   4   4   3      130.41      132.53      5.25 o
   5   4   3      416.23      441.30      7.18 o
   6   4   3      135.20      136.06      4.12 o
   7   4   3      109.47      108.43      4.39 o
   8   4   3       64.65       63.77      6.40 o
   9   4   3       40.12       55.02      5.34 o
  10   4   3       69.51       65.84      6.52 o
  11   4   3       30.54       29.13      8.15 o
  12   4   3       16.60       19.13      9.30 o
 -11   5   3       25.65       24.04     10.16 o
 -10   5   3        3.94        3.81      8.10 o
  -9   5   3       65.51       61.58      6.89 o
  -8   5   3        4.03       -1.13      2.88 o
  -7   5   3       18.58       13.58      5.15 o
  -6   5   3       31.46       33.23      4.22 o
  -5   5   3      262.46      279.13      6.95 o
  -4   5   3      178.89      184.12      4.21 o
  -3   5   3      130.76      136.48      4.19 o
  -2   5   3      152.72      164.96      3.17 o
  -1   5   3       21.62       22.07      1.12 o
   0   5   3        4.52        2.04      2.15 o
   1   5   3      159.23      150.08      2.54 o
   2   5   3       46.96       47.89      1.68 o
   3   5   3       33.17       34.15      2.25 o
   4   5   3      411.97      432.60      5.63 o
   5   5   3       31.47       29.16      3.57 o
   6   5   3      167.28      158.92      4.50 o
   7   5   3       73.48       59.80      4.27 o
   8   5   3       11.83       16.28      4.01 o
   9   5   3       51.18       56.13      5.82 o
  10   5   3        8.52        7.54      7.06 o
  11   5   3       74.60       75.81      9.50 o
 -11   6   3       30.62       21.05     10.48 o
 -10   6   3       21.10       23.38      8.59 o
  -9   6   3        8.12        2.26      7.05 o
  -8   6   3        0.80        3.18      5.95 o
  -7   6   3        1.10        3.27      5.01 o
  -6   6   3       93.57      103.02      4.56 o
  -5   6   3       68.59       77.32      3.78 o
  -4   6   3      113.67      121.64      3.63 o
  -3   6   3       18.66       16.79      2.28 o
  -2   6   3       50.88       47.34      1.93 o
  -1   6   3       56.83       57.68      2.89 o
   0   6   3       10.10        9.46      3.56 o
   1   6   3      421.93      445.32     13.44 o
   2   6   3      600.65      647.00     13.21 o
   3   6   3      227.94      241.82      7.59 o
   4   6   3      348.84      305.61      5.06 o
   5   6   3      659.89      661.21      7.79 o
   6   6   3       22.56       19.40      4.30 o
   7   6   3       36.47       34.40      4.66 o
   8   6   3      163.34      155.26      4.39 o
   9   6   3       58.21       49.14      6.66 o
  10   6   3       45.61       55.55      7.85 o
  11   6   3       23.53       22.15     14.71 o
 -10   7   3        2.23        4.68      9.22 o
  -9   7   3       11.70       15.58      7.68 o
  -8   7   3        3.05        5.38      6.40 o
  -7   7   3        6.58        8.48      5.34 o
  -6   7   3       39.04       38.08      4.69 o
  -5   7   3       19.08       20.67      3.95 o
  -4   7   3       72.22       69.60      6.49 o
  -3   7   3       33.11       34.43      2.15 o
  -2   7   3        3.20        1.43      1.19 o
  -1   7   3       88.04       85.34      3.46 o
   0   7   3        2.13        4.17      2.91 o
   1   7   3       53.67       50.96      2.87 o
   2   7   3       13.76       10.46      2.26 o
   3   7   3      286.93      304.74      4.28 o
   4   7   3       10.78       11.19      3.55 o
   5   7   3     1055.91     1143.25     10.40 o
   6   7   3       33.45       28.79      4.82 o
   7   7   3      343.67      364.78     19.23 o
   8   7   3       41.44       44.54      4.84 o
   9   7   3       58.25       57.30      7.40 o
  10   7   3       27.82       19.30     12.56 o
 -10   8   3        2.51        1.81     18.57 o
  -9   8   3        6.54        3.00     10.77 o
  -8   8   3        9.65        3.90      9.63 o
  -7   8   3        0.63        2.89      8.60 o
  -6   8   3       72.56       61.47      7.67 o
  -5   8   3      167.08      146.91      7.79 o
  -4   8   3        5.23        7.72      5.63 o
  -3   8   3      453.01      451.56      7.65 o
  -2   8   3        7.76       10.10      3.83 o
  -1   8   3      166.24      164.51      4.71 o
   0   8   3      185.32      186.48      4.76 o
   1   8   3       23.43       26.49      1.38 o
   2   8   3      158.04      167.18      3.03 o
   3   8   3      100.40      105.36      3.05 o
   4   8   3      192.62      205.18      4.74 o
   5   8   3      111.34      106.02      8.12 o
   6   8   3      352.89      374.03      6.92 o
   7   8   3        2.94        3.28      6.49 o
   8   8   3      337.76      394.62      6.69 o
   9   8   3        6.67        5.23     12.19 o
  10   8   3       23.55       24.51     14.33 o
 -10   9   3        2.57        7.45     14.41 o
  -9   9   3        4.65        8.45     11.85 o
  -8   9   3       28.21       27.67     10.99 o
  -7   9   3       25.42       19.98      8.63 o
  -6   9   3      177.47      187.04      9.41 o
  -5   9   3      355.71      365.22     11.55 o
  -4   9   3       66.77       93.82      6.88 o
  -3   9   3     1382.35     1370.10     13.49 o
  -2   9   3      482.12      441.27     11.48 o
  -1   9   3      789.60      747.93     20.31 o
   0   9   3      469.59      478.59      7.71 o
   1   9   3       14.16       15.65      4.17 o
   2   9   3        8.82       11.61      4.46 o
   3   9   3      185.53      199.43      7.77 o
   4   9   3      465.35      467.13     10.14 o
   5   9   3        3.22        6.99      5.54 o
   6   9   3      474.16      508.46      8.28 o
   7   9   3       55.62       72.30      6.52 o
   8   9   3       76.49       80.40      7.83 o
   9   9   3       27.94       42.66     14.11 o
  -9  10   3       34.78       30.90     13.84 o
  -8  10   3       19.49       23.17     11.70 o
  -7  10   3       30.01       20.67      9.72 o
  -6  10   3       26.58       21.80      9.29 o
  -5  10   3      343.47      330.41     11.50 o
  -4  10   3      443.05      430.58     12.21 o
  -3  10   3      754.08      746.39     10.87 o
  -2  10   3     1252.00     1290.65     26.22 o
  -1  10   3      222.17      210.61      6.25 o
   0  10   3        6.90       -0.26      2.56 o
   1  10   3       62.75       56.22      4.92 o
   2  10   3       11.32        8.10      4.94 o
   3  10   3       39.15       41.16      5.42 o
   4  10   3      311.45      303.57      7.20 o
   5  10   3       13.21       15.08      6.21 o
   7  10   3       69.64       81.72      7.76 o
   8  10   3        2.45       -3.24      8.40 o
  -8  11   3       48.49       55.16     12.65 o
  -7  11   3       23.64       19.26     10.34 o
  -6  11   3      121.83      113.74      9.97 o
  -5  11   3       66.51       54.62      8.55 o
  -4  11   3       75.88       65.20      8.08 o
  -3  11   3       56.05       54.01      5.98 o
  -2  11   3       52.52       55.94      7.10 o
  -1  11   3       28.45       22.68      5.92 o
   0  11   3      125.37      116.40      5.70 o
   1  11   3       15.60        6.02      5.59 o
   2  11   3      107.09       89.01      5.77 o
   3  11   3      210.31      221.12      6.65 o
   4  11   3      163.99      149.38      6.46 o
   5  11   3      109.94      102.36      9.18 o
   6  11   3       67.31       83.96      7.21 o
   7  11   3       69.32       78.37     11.76 o
   8  11   3        3.58        0.94      7.73 o
  -7  12   3        1.38        1.44     11.04 o
  -6  12   3       30.42       29.18     11.31 o
  -5  12   3       41.74       48.21      9.85 o
  -4  12   3       28.19       30.01      8.32 o
  -3  12   3       53.74       50.92      8.79 o
  -2  12   3       21.52       14.69      6.75 o
  -1  12   3       14.77       10.37      6.53 o
   0  12   3       18.77       20.25      6.80 o
   1  12   3       76.70       83.20      6.51 o
   2  12   3        4.13        7.04      6.62 o
   3  12   3        4.10        2.48      8.77 o
   4  12   3      105.46      103.22     10.35 o
   5  12   3        9.03       12.13     11.13 o
   6  12   3       92.22       75.23      8.64 o
  -6  13   3        4.19        5.07     12.39 o
  -5  13   3        2.61        2.86     10.76 o
  -4  13   3       21.95       17.99      9.38 o
  -3  13   3       11.50       13.48     10.60 o
  -2  13   3        1.61       -3.52      6.09 o
  -1  13   3       72.90       65.44      7.69 o
   0  13   3       25.45       25.89      8.00 o
   1  13   3       49.62       56.59      7.69 o
   2  13   3       23.17       20.86     10.68 o
   3  13   3        8.49       -1.91      5.33 o
   4  13   3        7.62       10.54     11.95 o
   5  13   3       51.20       71.39      9.20 o
  -5  14   3       50.05       68.33     12.93 o
  -4  14   3       38.69       31.64     11.07 o
  -3  14   3       85.31      101.06     12.52 o
  -2  14   3       69.96       59.49     12.65 o
  -1  14   3       94.22      105.86     13.52 o
   0  14   3       40.85       46.41     13.65 o
   1  14   3       93.50      108.92     11.90 o
   2  14   3       35.18       35.66     13.58 o
   3  14   3        3.60        0.76      3.89 o
  -1 -12   4       22.24       27.72      9.26 o
   0 -12   4       11.71        9.78      8.49 o
   1 -12   4       13.90        9.97      7.91 o
   2 -12   4        3.39        5.77      8.05 o
   3 -12   4       13.60        7.00     10.46 o
   4 -12   4        0.06       -5.93      8.52 o
   5 -12   4       31.59       27.73      8.98 o
   6 -12   4       19.56       20.07      9.03 o
  -3 -11   4        4.23        3.51      8.17 o
  -2 -11   4        6.05        5.41      7.61 o
  -1 -11   4        9.12        9.94      7.73 o
   0 -11   4       25.46       20.91      7.20 o
   1 -11   4       12.67       10.33      6.70 o
   2 -11   4       20.06       29.43      6.96 o
   3 -11   4       26.91       22.63      7.42 o
   4 -11   4        1.34       -0.32      1.66 o
   5 -11   4       20.48       16.14      7.82 o
   6 -11   4       10.43       13.50      8.28 o
   7 -11   4       36.15       49.74      9.85 o
   8 -11   4       28.85       18.02     13.47 o
  -5 -10   4        8.83        5.42     12.39 o
  -4 -10   4        4.23        7.01     11.43 o
  -3 -10   4       32.09       45.38     10.52 o
  -2 -10   4       11.64       11.12      8.58 o
  -1 -10   4       37.90       44.14      6.89 o
   0 -10   4       10.12        5.59      6.00 o
   1 -10   4       72.08       71.72      6.11 o
   2 -10   4       37.19       30.03      6.34 o
   3 -10   4       27.61       25.94      6.37 o
   4 -10   4      117.47      117.87      6.29 o
   5 -10   4        3.51        2.07      6.66 o
   6 -10   4       17.65       15.23      7.16 o
   7 -10   4       36.57       41.40      6.86 o
   8 -10   4       14.43       12.37     11.33 o
   9 -10   4      128.98      167.77     12.73 o
  -6  -9   4        5.42        2.59     10.06 o
  -5  -9   4        5.99       -1.14      6.28 o
  -4  -9   4       11.02       18.53      7.20 o
  -3  -9   4       27.42       23.18      6.93 o
  -2  -9   4        3.32       -0.73      5.51 o
  -1  -9   4       14.31       11.56      6.39 o
   0  -9   4       68.18       68.14      5.56 o
   1  -9   4        0.95        2.95      4.92 o
   2  -9   4       16.73       12.11      4.97 o
   3  -9   4        4.02       -0.53      3.23 o
   4  -9   4       69.40       63.92      5.29 o
   5  -9   4       72.61       63.26      5.50 o
   6  -9   4      324.82      321.69      7.60 o
   7  -9   4      102.19      111.30      6.12 o
   8  -9   4       60.48       63.66     10.31 o
   9  -9   4       43.29       32.65     10.95 o
  10  -9   4       29.99       37.88     13.64 o
  -7  -8   4        0.53        1.07      5.19 o
  -6  -8   4        6.05        5.78      8.46 o
  -5  -8   4       13.37       21.00      7.31 o
  -4  -8   4       34.59       32.80      6.32 o
  -3  -8   4        6.53        1.05      2.33 o
  -2  -8   4       14.85       21.90      5.31 o
  -1  -8   4       61.27       53.43      3.86 o
   0  -8   4      111.22      105.92      5.04 o
   1  -8   4       40.19       39.66      4.61 o
   2  -8   4       40.70       36.52      4.53 o
   3  -8   4      260.05      238.10      6.33 o
   4  -8   4       46.26       43.23      4.55 o
   5  -8   4       60.84       56.69      5.12 o
   6  -8   4      168.96      154.40     16.43 o
   7  -8   4      106.65      109.43      6.29 o
   8  -8   4       27.96       15.84      8.86 o
   9  -8   4       77.96       71.26     10.65 o
  10  -8   4        9.84        2.82     54.92 o
  11  -8   4       10.78       -4.43     10.30 o
  -7  -7   4        2.82        2.39      8.16 o
  -6  -7   4        1.48        6.06      7.23 o
  -5  -7   4      247.79      258.44     16.79 o
  -4  -7   4      237.01      219.45     10.22 o
  -3  -7   4       63.61       68.10      5.22 o
  -2  -7   4     1131.49     1166.69     52.95 o
  -1  -7   4      390.05      378.84      7.02 o
   0  -7   4      580.50      519.40     13.06 o
   1  -7   4      132.66      135.08      7.30 o
   2  -7   4      102.99       93.93      4.32 o
   3  -7   4      179.96      176.61      5.78 o
   4  -7   4       62.47       66.70      4.12 o
   5  -7   4      517.40      504.91      7.95 o
   6  -7   4      140.07      140.25      5.93 o
   7  -7   4       28.92       27.17      3.97 o
   8  -7   4       87.65       97.71      5.56 o
   9  -7   4        4.96        2.64      5.58 o
  10  -7   4        6.51        6.40      7.32 o
  11  -7   4       42.35       60.44      9.06 o
  -8  -6   4        8.52        3.33     13.89 o
  -7  -6   4        8.39       11.87      7.86 o
  -6  -6   4      199.72      196.13      6.88 o
  -5  -6   4      192.81      194.59      6.63 o
  -4  -6   4      300.95      309.87      8.62 o
  -3  -6   4     1928.34     2024.20     23.10 o
  -2  -6   4       88.46       85.52      5.92 o
  -1  -6   4      498.03      530.41     11.21 o
   0  -6   4        2.70        5.97      3.37 o
   1  -6   4       54.00       51.36      3.48 o
   2  -6   4      404.47      423.05     18.96 o
   3  -6   4        1.91        2.89      3.40 o
   4  -6   4       94.08       97.17      3.84 o
   5  -6   4      228.02      224.82     14.00 o
   6  -6   4       31.56       32.58      3.17 o
   7  -6   4        6.72        5.51      3.53 o
   8  -6   4       61.68       65.26      5.02 o
   9  -6   4       79.48       73.14      6.05 o
  10  -6   4       65.59       68.39      7.30 o
  11  -6   4       30.74       34.25      8.40 o
  12  -6   4       32.62       42.08      9.98 o
  -9  -5   4        9.01        9.36     13.83 o
  -8  -5   4       26.36       29.63     11.29 o
  -7  -5   4       85.75       92.99      6.90 o
  -6  -5   4       58.82       52.19      5.94 o
  -5  -5   4      569.90      612.85     19.02 o
  -4  -5   4      387.28      395.93      7.60 o
  -3  -5   4      363.32      373.99      7.07 o
  -2  -5   4       39.76       37.78      3.37 o
  -1  -5   4      104.55      109.95      3.85 o
   0  -5   4      573.43      631.39      7.41 o
   1  -5   4      212.15      220.09      4.87 o
   2  -5   4       72.59       78.05      3.36 o
   3  -5   4      342.53      328.93      5.61 o
   4  -5   4     1281.97     1368.82     18.20 o
   5  -5   4      201.97      215.83      5.31 o
   6  -5   4      384.29      441.42     16.78 o
   7  -5   4      169.69      192.07      3.71 o
   8  -5   4      329.01      359.02      7.05 o
   9  -5   4        3.45        5.36      6.24 o
  10  -5   4       62.67       56.03      6.72 o
  11  -5   4        4.28        7.10      8.00 o
  12  -5   4        3.83       -3.18     18.52 o
  -9  -4   4        9.07        6.61     12.06 o
  -8  -4   4       12.83       11.80     11.50 o
  -7  -4   4       18.00       16.60      5.98 o
  -6  -4   4       23.72       32.09      4.95 o
  -5  -4   4      375.40      398.22      7.66 o
  -4  -4   4       72.31       71.40      3.86 o
  -3  -4   4      293.58      269.50      5.75 o
  -2  -4   4      183.40      190.84      4.72 o
  -1  -4   4       16.60       20.03      2.91 o
   0  -4   4        3.35        1.09      3.71 o
   1  -4   4      435.96      449.82      6.07 o
   2  -4   4        8.38       11.53      2.57 o
   3  -4   4      695.68      722.45      7.16 o
   4  -4   4      637.48      647.90     11.70 o
   5  -4   4      724.67      766.46     13.09 o
   6  -4   4      124.80      131.76      3.04 o
   7  -4   4      145.83      141.64      3.90 o
   8  -4   4        0.55       -4.09      4.09 o
   9  -4   4       12.25        7.06      5.40 o
  10  -4   4       19.29       18.22      6.57 o
  11  -4   4       21.90       19.42      7.37 o
  12  -4   4       34.66       38.77      8.70 o
 -10  -3   4        7.05       -2.17      4.01 o
  -9  -3   4        4.30       -1.24      4.13 o
  -8  -3   4       30.74       39.09     12.16 o
  -7  -3   4        5.28        3.62      7.21 o
  -6  -3   4       34.95       36.43      5.10 o
  -5  -3   4       13.62       11.56      4.03 o
  -4  -3   4      266.92      264.58      6.26 o
  -3  -3   4       47.94       40.88      2.95 o
  -2  -3   4        0.42       -0.83      1.85 o
  -1  -3   4      215.69      215.47      8.19 o
   0  -3   4      542.50      533.31     13.08 o
   1  -3   4       16.19       17.79      3.19 o
   2  -3   4      122.57      115.73      3.06 o
   3  -3   4      142.50      148.42      3.24 o
   4  -3   4       83.24       74.76      2.54 o
   5  -3   4       77.19       68.33      2.49 o
   6  -3   4      128.78      132.60      2.69 o
   7  -3   4       33.82       28.74      2.42 o
   8  -3   4       28.63       27.45      4.11 o
   9  -3   4       50.30       39.43      5.25 o
  10  -3   4        4.21        8.61      5.67 o
  11  -3   4       33.87       34.60      6.74 o
  12  -3   4       13.62       11.18      8.28 o
 -10  -2   4       47.39       52.75     15.22 o
  -9  -2   4       48.13       50.26     11.06 o
  -8  -2   4       27.88       21.08     10.80 o
  -7  -2   4       28.35       17.86      8.96 o
  -6  -2   4       34.81       40.59      8.87 o
  -5  -2   4       90.05       84.49      3.85 o
  -4  -2   4      301.36      336.68      5.95 o
  -3  -2   4       29.07       24.02      3.05 o
  -2  -2   4      578.28      559.87      7.64 o
  -1  -2   4       39.35       39.28      2.44 o
   0  -2   4     1403.09     1404.87      8.06 o
   1  -2   4      222.76      192.60      5.13 o
   2  -2   4      671.31      743.70     21.74 o
   3  -2   4      527.34      548.25      5.08 o
   4  -2   4      671.82      744.76      5.94 o
   5  -2   4      389.09      434.71     21.24 o
   6  -2   4      637.49      728.63     15.50 o
   7  -2   4      292.82      296.04      7.77 o
   8  -2   4      325.19      308.27      7.26 o
   9  -2   4      278.52      306.67      6.85 o
  10  -2   4       28.56       23.48      5.70 o
  11  -2   4       11.56       13.15      6.76 o
  12  -2   4       15.19        7.97      8.56 o
  13  -2   4       43.32       55.10     10.43 o
 -10  -1   4       60.10       73.18     13.41 o
  -9  -1   4        0.88        1.57     11.49 o
  -8  -1   4       15.88       13.25      8.88 o
  -7  -1   4       60.91       43.99      7.04 o
  -6  -1   4       72.70       68.93     11.29 o
  -5  -1   4      113.47      123.14      7.65 o
  -4  -1   4      335.33      346.18     15.85 o
  -3  -1   4     1418.02     1574.99     10.97 o
  -2  -1   4     1877.41     1916.04     12.79 o
  -1  -1   4     9933.62    10341.35     33.94 o
   0  -1   4      917.28      899.16      5.44 o
   1  -1   4     1967.42     1990.54      7.88 o
   2  -1   4      132.47      136.15      3.20 o
   3  -1   4     1872.60     2040.22     71.93 o
   4  -1   4      329.37      347.23      8.63 o
   5  -1   4     1303.29     1267.16     18.25 o
   6  -1   4     1468.10     1586.81     49.74 o
   7  -1   4     1264.99     1236.52     10.47 o
   8  -1   4      346.10      356.78     12.24 o
   9  -1   4       77.44       70.44      5.32 o
  10  -1   4      127.12      122.98      5.73 o
  11  -1   4       13.15       18.29      6.27 o
  12  -1   4       24.78       22.15      8.79 o
  13  -1   4       44.06       40.20     14.27 o
 -10   0   4       24.51       22.96     12.50 o
  -9   0   4       28.77       25.31     10.65 o
  -8   0   4       11.62        4.44      9.50 o
  -7   0   4      224.45      217.15     10.05 o
  -6   0   4      223.41      247.90     15.74 o
  -5   0   4     1071.25     1134.51     47.08 o
  -4   0   4      518.78      552.25      7.71 o
  -3   0   4     2745.00     2985.24    119.25 o
  -2   0   4      476.98      490.24     10.94 o
  -1   0   4     2032.50     2038.38     11.01 o
   0   0   4      175.06      155.89      2.37 o
   1   0   4      374.42      336.43      9.03 o
   2   0   4     2866.92     2792.23     14.23 o
   3   0   4     3504.44     3582.11     21.03 o
   4   0   4     1943.27     2176.04      8.38 o
   5   0   4     2448.40     2383.53     37.18 o
   6   0   4     3345.11     3528.65     83.26 o
   7   0   4      513.14      487.32      6.88 o
   8   0   4      284.44      283.32      6.13 o
   9   0   4       56.09       52.84      4.72 o
  10   0   4        9.65        7.68      5.88 o
  11   0   4      150.90      148.44      9.53 o
  12   0   4       53.69       57.73     10.89 o
  13   0   4      105.56      119.92     14.98 o
 -11   1   4       62.87       67.16     14.26 o
 -10   1   4       37.19       44.28     11.97 o
  -9   1   4       72.46       91.69      9.65 o
  -8   1   4        8.86        6.71      9.16 o
  -7   1   4       88.61       76.45      7.38 o
  -6   1   4       28.45       30.54      4.30 o
  -5   1   4      433.52      447.55     15.15 o
  -4   1   4       96.21       99.06      2.72 o
  -3   1   4     3031.71     3085.19     35.05 o
  -2   1   4     1726.95     1733.36     15.91 o
  -1   1   4      452.00      429.55      5.29 o
   0   1   4    16453.37    15176.37     47.92 o
   1   1   4      291.18      255.30      3.24 o
   2   1   4      979.45      984.54      6.73 o
   3   1   4     2129.47     2252.18     23.54 o
   4   1   4     4539.36     4772.45     42.92 o
   5   1   4     3716.02     3757.37     51.12 o
   6   1   4     1050.88     1099.07     16.81 o
   7   1   4     1313.79     1362.89     17.70 o
   8   1   4     1341.80     1278.79     17.51 o
   9   1   4      276.98      265.13      9.77 o
  10   1   4      227.07      208.38      9.72 o
  11   1   4       19.06       18.58      8.19 o
  12   1   4        3.85        6.82      8.84 o
 -11   2   4       69.11       61.57     16.87 o
 -10   2   4       67.62       81.04     12.37 o
  -9   2   4       24.67       22.35     10.30 o
  -8   2   4      133.21      140.62      6.34 o
  -7   2   4        0.03       -2.44      2.44 o
  -6   2   4      298.85      325.96     17.26 o
  -5   2   4      507.65      532.46     14.88 o
  -4   2   4       36.57       31.83      2.01 o
  -3   2   4      493.54      494.57      4.70 o
  -2   2   4      433.43      438.39      6.41 o
  -1   2   4      188.71      169.08      2.39 o
   0   2   4       70.76       60.21      1.37 o
   1   2   4     1262.16     1204.22      7.41 o
   2   2   4      156.50      153.58      5.21 o
   3   2   4     2243.95     2222.57      9.84 o
   4   2   4     1512.32     1551.39     30.77 o
   5   2   4     1175.81     1234.95     17.91 o
   6   2   4      342.90      385.92      5.95 o
   7   2   4      379.15      391.83      6.52 o
   8   2   4      122.53      107.54      4.40 o
   9   2   4      163.67      151.72     10.53 o
  10   2   4        1.33       -1.02      4.03 o
  11   2   4       11.19        3.25      6.98 o
  12   2   4       35.49       47.87      7.71 o
 -11   3   4       40.26       56.03     15.24 o
 -10   3   4      124.47      122.06      8.99 o
  -9   3   4        0.26       -4.19      4.19 o
  -8   3   4      210.84      199.21     12.54 o
  -7   3   4      124.55      114.33      7.97 o
  -6   3   4      109.70      106.09      7.38 o
  -5   3   4      454.20      462.94     20.46 o
  -4   3   4      658.03      674.06      8.11 o
  -3   3   4     1398.60     1476.28     17.31 o
  -2   3   4       23.94       23.47      1.50 o
  -1   3   4     2089.91     2050.72     15.30 o
   0   3   4     1174.04     1145.03      7.44 o
   1   3   4     1069.06     1078.18      5.07 o
   2   3   4     1617.56     1661.02     29.12 o
   3   3   4      547.00      548.91      7.87 o
   4   3   4      549.96      572.19      5.98 o
   5   3   4     1086.76     1127.04      9.05 o
   6   3   4      147.19      133.98      3.99 o
   7   3   4       20.81       19.84      3.63 o
   8   3   4       21.26       28.95      4.27 o
   9   3   4       46.24       47.73      4.78 o
  10   3   4       18.70       10.51      6.45 o
  11   3   4        4.77        0.32      6.05 o
  12   3   4       11.73        2.01      5.42 o
 -11   4   4        6.90       15.46     10.57 o
 -10   4   4       64.51       53.05      8.74 o
  -9   4   4       63.43       58.79      7.90 o
  -8   4   4      111.66      117.64      6.03 o
  -7   4   4      111.32       99.48      9.59 o
  -6   4   4      236.96      255.14     10.11 o
  -5   4   4      232.73      253.67      8.91 o
  -4   4   4       16.42       17.69      3.16 o
  -3   4   4     3169.61     3415.57     41.44 o
  -2   4   4     1355.17     1402.27      8.08 o
  -1   4   4     5093.55     5325.40     13.72 o
   0   4   4        3.32        0.45      2.77 o
   1   4   4      521.39      531.43      4.96 o
   2   4   4       79.00       71.38      5.86 o
   3   4   4      522.10      545.69      9.14 o
   4   4   4      831.26      828.91     34.63 o
   5   4   4      252.40      279.32      4.90 o
   6   4   4      318.75      353.84      5.89 o
   7   4   4      175.53      164.52      4.79 o
   8   4   4      101.22      110.18      4.64 o
   9   4   4       31.42       34.51      5.06 o
  10   4   4       63.20       51.37      6.33 o
  11   4   4       12.83       11.52      7.62 o
  12   4   4        0.18       -3.30      6.78 o
 -10   5   4      203.30      225.20      9.17 o
  -9   5   4       37.37       37.74      7.87 o
  -8   5   4      113.14      109.34      6.96 o
  -7   5   4      181.78      157.64     13.73 o
  -6   5   4       76.22       83.06      4.61 o
  -5   5   4      270.24      286.81      8.83 o
  -4   5   4      133.26      134.87      4.03 o
  -3   5   4     1939.40     2081.40     37.45 o
  -2   5   4     1653.02     1742.48     29.72 o
  -1   5   4      555.98      596.70      8.79 o
   0   5   4      166.61      159.76      6.08 o
   1   5   4      167.48      177.12      5.11 o
   2   5   4       47.88       47.43      1.61 o
   3   5   4      409.83      390.53     12.62 o
   4   5   4      283.15      281.53      4.65 o
   5   5   4       28.12       29.57      3.00 o
   6   5   4      364.22      379.73      6.35 o
   7   5   4      214.43      233.09      5.64 o
   8   5   4       69.40       66.17      4.91 o
   9   5   4        0.20       -0.49      3.37 o
  10   5   4        3.93        3.86      8.32 o
  11   5   4        6.36        6.32      8.07 o
  12   5   4        5.72        8.07     10.27 o
 -10   6   4       81.96       99.29      9.00 o
  -9   6   4       60.79       65.42      7.81 o
  -8   6   4        0.53        0.52      3.69 o
  -7   6   4       13.86        6.25      5.57 o
  -6   6   4       57.40       62.12      5.13 o
  -5   6   4      188.80      194.33      5.08 o
  -4   6   4      141.46      129.75      4.35 o
  -3   6   4       83.25       79.23      2.54 o
  -2   6   4      144.17      129.62      4.20 o
  -1   6   4      246.22      269.64      4.94 o
   0   6   4        6.47        3.16      2.67 o
   1   6   4      194.95      203.38      4.20 o
   2   6   4      178.85      183.44      2.76 o
   3   6   4       78.92       75.99      2.20 o
   4   6   4       37.92       31.21      3.01 o
   5   6   4      318.08      319.09      5.71 o
   6   6   4      120.63      117.04      4.26 o
   7   6   4       23.70       25.39      4.69 o
   8   6   4       51.09       44.92      5.27 o
   9   6   4        9.76        5.77      6.43 o
  10   6   4       19.50       22.01      7.30 o
  11   6   4       55.65       56.67      8.82 o
 -10   7   4       28.78       30.63      9.89 o
  -9   7   4        6.53       -0.96      4.28 o
  -8   7   4        2.61        6.12      6.73 o
  -7   7   4        5.26        2.20      5.80 o
  -6   7   4        8.07        7.83      5.66 o
  -5   7   4       27.45       24.07      4.29 o
  -4   7   4        0.59       -1.51      1.51 o
  -3   7   4        6.08        5.74      2.57 o
  -2   7   4       23.24       20.37      1.76 o
  -1   7   4      276.32      247.22      5.16 o
   0   7   4      161.51      137.08      4.04 o
   1   7   4      164.44      148.10      4.97 o
   2   7   4        0.92        1.18      2.05 o
   3   7   4      160.86      156.05      6.25 o
   4   7   4      232.61      232.51      4.68 o
   5   7   4      238.76      255.84     11.14 o
   6   7   4       46.05       42.39      4.66 o
   7   7   4      185.48      189.58      6.00 o
   8   7   4       58.56       66.77      5.90 o
   9   7   4        2.78        0.11      9.81 o
  10   7   4        0.01       -0.31      1.85 o
  11   7   4        0.65        0.59      2.99 o
 -10   8   4       15.16       18.59     14.23 o
  -9   8   4        0.83        4.28     12.06 o
  -8   8   4       24.57       23.78     10.03 o
  -7   8   4       54.72       59.61      8.36 o
  -6   8   4      217.16      225.78      7.82 o
  -5   8   4      370.27      360.37     25.12 o
  -4   8   4      152.60      178.44     11.66 o
  -3   8   4      481.86      456.11      7.74 o
  -2   8   4      126.19      118.28      4.49 o
  -1   8   4      314.17      324.27      6.20 o
   0   8   4      107.67      108.76      4.12 o
   1   8   4       90.41       89.52      1.50 o
   2   8   4      204.04      221.15      8.30 o
   3   8   4       81.19       75.32      2.92 o
   4   8   4       12.50       11.58      3.27 o
   5   8   4       68.65       65.92      4.39 o
   6   8   4        5.37        1.85      2.78 o
   7   8   4        3.48        3.77      5.92 o
   8   8   4       28.30       32.85      6.90 o
   9   8   4        4.96        1.31      8.76 o
  10   8   4        2.39        6.63     12.69 o
  -9   9   4        9.42        0.20     12.31 o
  -8   9   4       15.38        5.83     11.34 o
  -7   9   4       15.80       17.85      9.58 o
  -6   9   4       71.10       64.30      8.58 o
  -5   9   4       31.41       35.19      7.51 o
  -4   9   4       97.82       92.07      7.07 o
  -3   9   4      893.98      915.03     17.91 o
  -2   9   4      307.64      295.25      6.79 o
  -1   9   4      455.04      471.71     17.01 o
   0   9   4       31.47       30.70      4.91 o
   1   9   4      227.22      225.17      8.94 o
   2   9   4       31.51       38.78      4.25 o
   3   9   4      113.34      112.98      4.57 o
   4   9   4       19.32       17.74      3.89 o
   5   9   4       54.83       63.34      5.30 o
   6   9   4      145.24      143.67      5.97 o
   7   9   4        1.81        6.21      6.57 o
   8   9   4       36.65       38.16      7.93 o
   9   9   4        2.28       11.40     13.07 o
  -9  10   4       10.74       23.15     14.12 o
  -8  10   4       11.41       10.47     11.16 o
  -7  10   4       40.99       45.04     10.17 o
  -6  10   4       33.56       33.22      8.65 o
  -5  10   4       94.85       95.62      8.31 o
  -4  10   4      408.53      415.84     12.15 o
  -3  10   4      543.18      541.98     22.59 o
  -2  10   4      444.68      440.10     14.53 o
  -1  10   4      903.54      880.78     21.55 o
   0  10   4       11.15        7.56      5.23 o
   1  10   4      287.76      279.66     21.22 o
   2  10   4       46.53       43.27      4.65 o
   3  10   4       17.75       16.10      5.20 o
   4  10   4        1.01       -2.79      3.34 o
   5  10   4        2.97        6.53      5.81 o
   6  10   4        9.16        5.87      9.96 o
   7  10   4       12.04        9.03     11.00 o
   8  10   4        0.47        8.18      8.67 o
   9  10   4       13.64       12.62     15.74 o
  -8  11   4       57.17       50.91     12.76 o
  -7  11   4       31.09       25.40     11.72 o
  -6  11   4      118.61      127.94      9.49 o
  -5  11   4       16.71       15.69      8.89 o
  -4  11   4      163.35      180.12      9.44 o
  -3  11   4       53.38       51.60      5.79 o
  -2  11   4       48.71       45.98      5.87 o
  -1  11   4       72.77       71.03      6.00 o
   0  11   4       61.84       58.12      5.54 o
   1  11   4       21.12       19.02      5.55 o
   2  11   4       26.57       21.36      5.73 o
   3  11   4       40.86       40.24      5.98 o
   4  11   4       10.07       15.28      6.47 o
   5  11   4        5.23        7.99      6.89 o
   6  11   4        2.89        7.25     10.00 o
   8  11   4        5.23       10.68     12.93 o
  -7  12   4       31.93       29.02     13.34 o
  -6  12   4       20.52       28.50     10.74 o
  -5  12   4        9.26       19.81      9.90 o
  -4  12   4       35.70       24.68      9.73 o
  -3  12   4       69.65       69.93      6.47 o
  -2  12   4       28.24       17.62      6.83 o
  -1  12   4       46.86       47.11      6.53 o
   0  12   4       35.12       34.04      6.77 o
   1  12   4       40.25       39.34      6.43 o
   2  12   4        9.73       10.54      6.73 o
   3  12   4       11.77        9.69      7.15 o
   4  12   4        3.64        0.30      6.70 o
   5  12   4        1.70        0.58     11.25 o
   6  12   4        3.04       10.94     11.52 o
   7  12   4       18.05       17.11      8.83 o
  -6  13   4       14.95       20.17     12.20 o
  -5  13   4        9.26       11.40     11.29 o
  -4  13   4        5.65        7.91      9.64 o
  -3  13   4        6.37        3.94     10.05 o
  -2  13   4       47.28       53.12      7.72 o
  -1  13   4       12.92       16.92      7.61 o
   0  13   4       60.49       69.84      7.90 o
   1  13   4       27.30       21.91      7.65 o
   2  13   4       14.07       14.59      7.71 o
   3  13   4        0.64       -2.77     14.61 o
   4  13   4       12.77       17.80     10.92 o
   5  13   4       10.15       12.82     12.82 o
  -5  14   4        2.07        3.54     13.23 o
  -4  14   4       40.53       44.05     12.44 o
  -3  14   4       10.22        9.20     12.10 o
  -2  14   4       15.61       14.74      8.76 o
  -1  14   4        0.91        4.30     11.62 o
   0  14   4        7.70       13.63      9.08 o
   1  14   4       13.01       14.69      9.08 o
   2  14   4        3.07       11.19     12.16 o
   3  14   4       13.79        1.72     12.71 o
   4  14   4        0.60       -3.32     20.77 o
  -1  15   4        0.42        6.24     14.03 o
   0  15   4       18.06       34.48     14.13 o
   0 -12   5      131.91      159.55      9.19 o
   1 -12   5       78.76      100.55      8.90 o
   2 -12   5       41.56       47.48      8.79 o
   3 -12   5       17.86       17.06      8.64 o
   4 -12   5       11.86       15.21      8.96 o
   5 -12   5        7.60       10.59      8.97 o
  -2 -11   5      177.73      220.61      8.87 o
  -1 -11   5       50.48       66.95      8.23 o
   0 -11   5       71.36       72.99      7.87 o
   1 -11   5        0.91        4.88      7.49 o
   2 -11   5       14.50        8.46      7.04 o
   3 -11   5       21.86       16.53      7.77 o
   4 -11   5       26.75       25.31      7.62 o
   5 -11   5       22.69       24.90      7.87 o
   6 -11   5        7.49        5.38      8.20 o
   7 -11   5       76.46       73.77      8.88 o
  -4 -10   5        2.92       -1.57      6.30 o
  -3 -10   5        0.80        2.62     11.12 o
  -2 -10   5       32.71       32.78      7.10 o
  -1 -10   5        9.73        3.60      6.66 o
   0 -10   5        6.27        4.31      6.57 o
   1 -10   5       24.47       26.58      6.80 o
   2 -10   5       18.52       13.87      6.17 o
   3 -10   5       38.11       37.15      6.78 o
   4 -10   5       28.09       22.20      6.57 o
   5 -10   5        5.25        2.95      6.69 o
   6 -10   5       54.52       54.75     10.22 o
   7 -10   5       10.62        8.48      7.50 o
   8 -10   5        9.15        9.90     11.81 o
   9 -10   5        3.22        7.49     13.00 o
  -5  -9   5       23.36       25.05      9.11 o
  -4  -9   5       11.98        5.96      8.15 o
  -3  -9   5       16.85       19.09      7.56 o
  -2  -9   5       73.58       73.56      6.45 o
  -1  -9   5       23.67       19.73      6.00 o
   0  -9   5       42.97       44.73      6.11 o
   1  -9   5        1.59        0.29      0.71 o
   2  -9   5       42.36       44.26      5.85 o
   3  -9   5       27.20       22.52      8.81 o
   4  -9   5      121.58      114.18      5.63 o
   5  -9   5        2.89        1.41      3.09 o
   6  -9   5      118.29      110.72      6.28 o
   7  -9   5      117.30      129.54     10.11 o
   8  -9   5       32.57       42.10     11.06 o
   9  -9   5       30.39       33.71     11.58 o
  10  -9   5        2.30        3.93     12.82 o
  -6  -8   5       15.19        8.48      9.57 o
  -5  -8   5       39.29       45.10      8.35 o
  -4  -8   5       15.23       15.84      7.16 o
  -3  -8   5       32.86       30.32      6.41 o
  -2  -8   5       69.63       87.53      5.57 o
  -1  -8   5       18.54       14.06      5.11 o
   0  -8   5       16.83        9.05      5.21 o
   1  -8   5       48.90       52.78      4.93 o
   2  -8   5      160.87      153.83     10.54 o
   3  -8   5      195.39      192.18      6.11 o
   4  -8   5        7.80        5.89      5.21 o
   5  -8   5       66.16       58.76      5.17 o
   6  -8   5       61.86       61.38      5.54 o
   7  -8   5        1.49       -0.54      2.20 o
   8  -8   5       19.67       15.44      9.96 o
   9  -8   5        9.20        3.51     10.20 o
  10  -8   5       10.73       10.22     12.18 o
  -7  -7   5       12.53       15.77      9.06 o
  -6  -7   5        1.10       -0.09      6.82 o
  -5  -7   5        0.96        2.55      7.08 o
  -4  -7   5       31.22       37.35      8.74 o
  -3  -7   5      104.97       93.33      5.64 o
  -2  -7   5       89.10       86.07      8.01 o
  -1  -7   5     1041.89     1021.28     29.34 o
   0  -7   5      285.46      270.13      6.83 o
   1  -7   5      952.73      887.30     13.35 o
   2  -7   5       83.60       83.13      4.48 o
   3  -7   5      111.96       97.37      4.61 o
   4  -7   5       94.78      103.30      4.58 o
   5  -7   5      182.18      187.16      5.45 o
   6  -7   5      120.22      119.08      9.26 o
   7  -7   5       47.19       48.47      4.19 o
   8  -7   5       99.97      101.26      5.73 o
   9  -7   5       38.88       38.14      7.19 o
  10  -7   5       12.55       12.84      7.70 o
  11  -7   5        5.57        4.76      8.88 o
  -7  -6   5        0.13        0.89      8.66 o
  -6  -6   5       34.09       29.96      7.28 o
  -5  -6   5        4.97        4.92      6.38 o
  -4  -6   5      102.60       90.58      5.68 o
  -3  -6   5      678.20      718.89     10.44 o
  -2  -6   5      654.15      647.81      9.55 o
  -1  -6   5     2015.31     1991.85     46.12 o
   0  -6   5        4.67        4.06      3.69 o
   1  -6   5      200.97      198.88     10.27 o
   2  -6   5       13.97       14.32      3.56 o
   3  -6   5      115.59      107.26      4.14 o
   4  -6   5       58.86       57.34      3.73 o
   5  -6   5       12.27       10.71      4.10 o
   6  -6   5       13.59       10.62      4.22 o
   7  -6   5       30.95       27.57      3.69 o
   8  -6   5        3.16       -0.01      4.63 o
   9  -6   5        7.47        2.33      3.42 o
  10  -6   5       13.13        9.28      7.01 o
  11  -6   5        2.66       -4.70      7.06 o
  12  -6   5        4.67        9.53     10.17 o
  -8  -5   5       50.65       57.86     13.64 o
  -7  -5   5        1.08       -1.36      4.68 o
  -6  -5   5       14.50       10.01      6.71 o
  -5  -5   5       70.47       63.84      5.77 o
  -4  -5   5      172.25      172.13      5.89 o
  -3  -5   5      344.25      352.38      7.37 o
  -2  -5   5      260.93      258.80      6.10 o
  -1  -5   5      128.50      136.94      4.50 o
   0  -5   5       55.87       50.45      3.33 o
   1  -5   5      155.50      155.20      4.47 o
   2  -5   5      114.70      107.40      6.12 o
   3  -5   5       21.12       23.67      3.21 o
   4  -5   5        6.93        4.49      3.30 o
   5  -5   5       32.09       31.02      3.32 o
   6  -5   5       40.50       40.77      3.61 o
   7  -5   5       47.61       45.65      3.33 o
   8  -5   5        5.27        8.32      4.87 o
   9  -5   5       12.48       10.16      5.93 o
  10  -5   5        3.23       -0.01      4.59 o
  11  -5   5       15.61       12.62      7.96 o
  12  -5   5        7.41        8.89      9.38 o
  -9  -4   5       59.12       63.64     15.51 o
  -8  -4   5       24.97       16.33     12.03 o
  -7  -4   5        6.65        4.96      7.05 o
  -6  -4   5      103.24      102.71      6.27 o
  -5  -4   5      106.35      103.56      5.08 o
  -4  -4   5       79.53       73.78      4.74 o
  -3  -4   5      216.59      203.83      5.52 o
  -2  -4   5       80.93       80.81      3.82 o
  -1  -4   5       21.79       18.89      3.78 o
   0  -4   5      130.32      121.63      4.05 o
   1  -4   5       37.00       31.04      3.90 o
   2  -4   5        5.09        6.01      2.86 o
   3  -4   5        9.54        9.56      2.89 o
   4  -4   5        5.08        4.27      2.80 o
   5  -4   5       40.18       37.29      3.12 o
   6  -4   5       15.53       15.17      3.30 o
   7  -4   5        0.53        0.12      1.78 o
   8  -4   5        2.32        0.43      4.11 o
   9  -4   5        4.70        5.87      5.73 o
  10  -4   5        3.10        3.90      6.45 o
  11  -4   5        0.23       -2.20      8.32 o
  12  -4   5        0.41       -1.75      4.65 o
  -9  -3   5       49.20       49.08     12.17 o
  -8  -3   5       78.67       85.74     10.97 o
  -7  -3   5       44.77       45.45      8.19 o
  -6  -3   5       91.12       90.02     10.70 o
  -5  -3   5      112.98      112.02      4.98 o
  -4  -3   5      103.81      107.94      4.44 o
  -3  -3   5       63.90       57.45      3.46 o
  -2  -3   5      182.45      165.06      4.51 o
  -1  -3   5        7.73        6.86      2.88 o
   0  -3   5        8.74        5.70      2.75 o
   1  -3   5       32.01       33.98      1.79 o
   2  -3   5        1.74        1.89      2.42 o
   3  -3   5       41.22       37.41      2.42 o
   4  -3   5        7.10        4.94      2.56 o
   5  -3   5       38.64       39.98      2.70 o
   6  -3   5       18.08       21.62      2.84 o
   7  -3   5        0.65        1.55      2.70 o
   8  -3   5        9.04        6.72      4.66 o
   9  -3   5        0.24       -0.61      4.77 o
  10  -3   5        5.29        3.41      5.95 o
  11  -3   5        4.28       -0.16      1.58 o
  12  -3   5        3.20        0.45      2.33 o
  -9  -2   5       10.88       13.22     11.03 o
  -8  -2   5       16.63       23.22      9.53 o
  -7  -2   5       72.11       68.98      8.74 o
  -6  -2   5        2.39        2.52      6.58 o
  -5  -2   5       35.34       33.49      4.30 o
  -4  -2   5       27.38       23.97      3.62 o
  -3  -2   5      170.58      162.17      4.53 o
  -2  -2   5       37.89       35.36      2.70 o
  -1  -2   5      221.16      217.88      9.19 o
   0  -2   5       14.42       16.81      1.09 o
   1  -2   5       67.19       69.12      2.24 o
   2  -2   5        5.22        3.47      2.07 o
   3  -2   5        4.54        3.14      2.10 o
   4  -2   5       32.48       29.36      2.18 o
   5  -2   5       33.83       34.85      2.76 o
   6  -2   5       11.87       11.11      2.23 o
   7  -2   5        2.25        1.44      2.18 o
   8  -2   5        2.37        4.88      4.36 o
   9  -2   5       43.36       43.46      4.76 o
  10  -2   5       40.34       41.82      5.35 o
  11  -2   5       54.16       52.91      6.98 o
  12  -2   5        0.72        0.47      8.34 o
  13  -2   5        5.15       -2.07      6.43 o
 -10  -1   5       14.42       15.83     14.26 o
  -9  -1   5        7.45        6.07     12.36 o
  -8  -1   5       37.19       31.14     11.62 o
  -7  -1   5       10.85       10.20      9.32 o
  -6  -1   5       34.15       31.39      4.92 o
  -5  -1   5        8.91        7.30      3.98 o
  -4  -1   5        8.01        7.51      3.66 o
  -3  -1   5       92.58       89.63      5.87 o
  -2  -1   5      138.74      146.69      5.16 o
  -1  -1   5      263.83      282.97      6.64 o
   0  -1   5      116.01      125.27      3.49 o
   1  -1   5       19.83       18.14      1.69 o
   2  -1   5      114.57      117.46      2.02 o
   3  -1   5       14.08       17.07      3.10 o
   4  -1   5       69.41       68.78      2.49 o
   5  -1   5       48.85       49.91      2.20 o
   6  -1   5       62.97       68.26      3.11 o
   7  -1   5        6.11        3.01      2.31 o
   8  -1   5       53.12       54.64      4.22 o
   9  -1   5       48.19       46.39      5.45 o
  10  -1   5        1.38        0.36      4.54 o
  11  -1   5        4.03       -0.61      1.59 o
  12  -1   5       22.76       20.58      8.70 o
  13  -1   5       21.55       15.59     14.90 o
 -10   0   5       12.17       11.33     12.64 o
  -9   0   5        0.05        1.61     11.29 o
  -8   0   5        8.11        3.67      8.74 o
  -7   0   5       13.62       12.64      8.21 o
  -6   0   5        0.89        2.21      3.92 o
  -5   0   5       56.54       52.30      3.85 o
  -4   0   5       64.12       68.45      3.34 o
  -3   0   5       67.08       64.38      3.12 o
  -2   0   5      881.94      911.27      7.53 o
  -1   0   5       91.89       91.93      2.29 o
   0   0   5      415.55      433.02      3.77 o
   1   0   5      209.82      202.98      3.13 o
   2   0   5       24.28       24.57      2.75 o
   3   0   5       20.31       23.28      2.73 o
   4   0   5        9.38       12.26      1.92 o
   5   0   5       65.42       67.48      3.70 o
   6   0   5       53.87       55.58      2.15 o
   7   0   5        9.35        8.48      3.02 o
   8   0   5       44.41       38.40      3.71 o
   9   0   5        3.03        1.80      4.64 o
  10   0   5       33.78       37.27      5.71 o
  11   0   5       30.88       29.80      8.40 o
  12   0   5        0.93        1.62      7.14 o
  13   0   5       59.63       62.13      9.64 o
 -10   1   5       18.45       26.86     12.68 o
  -9   1   5        9.13       11.21     11.10 o
  -8   1   5       60.25       54.87      8.77 o
  -7   1   5       59.38       70.48      7.53 o
  -6   1   5       16.67       20.22      4.19 o
  -5   1   5       60.63       63.12      3.31 o
  -4   1   5      407.73      413.90      7.58 o
  -3   1   5      224.62      223.08      3.74 o
  -2   1   5      153.15      162.65      2.52 o
  -1   1   5       14.43       15.14      1.54 o
   0   1   5      308.53      293.17      3.22 o
   1   1   5       30.74       32.18      3.38 o
   2   1   5       45.87       44.39      1.96 o
   3   1   5       62.88       64.34      2.90 o
   4   1   5      240.47      258.04      2.61 o
   5   1   5       93.58      100.82      2.08 o
   6   1   5       83.29       90.00      2.55 o
   7   1   5      214.23      207.60      5.37 o
   8   1   5      162.43      166.18     10.85 o
   9   1   5      108.44      111.96      4.82 o
  10   1   5      179.51      166.45     17.09 o
  11   1   5       62.40       54.83      6.93 o
  12   1   5       51.14       45.22      7.54 o
  13   1   5       30.86       33.80      9.39 o
 -10   2   5        8.75        8.05     13.00 o
  -9   2   5        7.14        7.85     12.60 o
  -8   2   5       15.64       12.29      9.36 o
  -7   2   5        7.43       10.00      5.77 o
  -6   2   5       66.61       63.79      6.08 o
  -5   2   5        1.23        0.04      0.66 o
  -4   2   5      177.19      181.24      8.46 o
  -3   2   5       52.11       53.66      1.96 o
  -2   2   5       78.86       77.57      1.97 o
  -1   2   5      233.57      234.13      2.94 o
   0   2   5      343.67      346.75      2.94 o
   1   2   5      174.66      152.74      2.49 o
   2   2   5       18.81       20.64      1.85 o
   3   2   5      294.41      293.10      8.82 o
   4   2   5      217.90      224.13      8.70 o
   5   2   5       48.67       46.56      2.60 o
   6   2   5       95.00       88.21      3.54 o
   7   2   5      130.08      135.41      7.83 o
   8   2   5       79.30       65.78      8.82 o
   9   2   5      153.28      144.14      9.74 o
  10   2   5       37.19       33.92      5.26 o
  11   2   5       13.75       11.62      6.57 o
  12   2   5       17.42       23.39      7.68 o
 -10   3   5        3.78       -1.67     92.21 o
  -9   3   5       61.07       61.01      7.56 o
  -8   3   5       23.90       19.87      6.71 o
  -7   3   5       23.93       20.72      5.62 o
  -6   3   5        2.76        0.93      3.42 o
  -5   3   5      144.93      163.38      3.58 o
  -4   3   5       24.52       22.23      2.33 o
  -3   3   5      105.50       98.36      2.36 o
  -2   3   5      101.05      103.39      2.22 o
  -1   3   5      768.40      777.26      4.76 o
   0   3   5      584.54      629.09      4.62 o
   1   3   5       13.56       15.55      1.34 o
   2   3   5       79.97       86.86      2.49 o
   3   3   5      319.60      340.32      5.02 o
   4   3   5      266.30      267.66      6.68 o
   5   3   5      275.53      273.74      4.87 o
   6   3   5       38.11       37.02      3.14 o
   7   3   5       15.23       14.21      3.25 o
   8   3   5       14.29       15.35      4.22 o
   9   3   5       64.80       63.02      4.31 o
  10   3   5       14.35        7.20      5.51 o
  11   3   5       22.10       14.73      7.26 o
  12   3   5        5.46        7.87      7.77 o
 -10   4   5       10.76        9.99      9.43 o
  -9   4   5      104.95      114.96      7.53 o
  -8   4   5       59.09       55.52      6.72 o
  -7   4   5       75.34       68.63      5.38 o
  -6   4   5       45.26       51.21      4.94 o
  -5   4   5      161.53      178.36      6.09 o
  -4   4   5       52.72       53.07      2.51 o
  -3   4   5       10.06       10.49      2.06 o
  -2   4   5      522.49      557.34      4.48 o
  -1   4   5     1907.86     2006.68      7.64 o
   0   4   5       88.51       87.26      2.26 o
   1   4   5      950.70     1014.32     27.02 o
   2   4   5      459.59      479.28     15.01 o
   3   4   5      142.57      153.31      5.73 o
   4   4   5       65.39       67.02      2.93 o
   5   4   5      120.55      123.31      4.56 o
   6   4   5      344.83      352.72     10.61 o
   7   4   5       56.21       48.90      3.53 o
   8   4   5       35.80       37.27      6.60 o
   9   4   5        9.46        7.16      4.93 o
  10   4   5       31.92       28.62      6.43 o
  11   4   5       15.85       10.68      6.95 o
  12   4   5       19.44       15.74      8.67 o
 -10   5   5       52.89       59.66     13.85 o
  -9   5   5       47.71       55.57     10.43 o
  -8   5   5      104.69      107.33      9.18 o
  -7   5   5       27.57       30.46      5.65 o
  -6   5   5       17.12       15.74      5.03 o
  -5   5   5       59.73       62.37      6.91 o
  -4   5   5       93.10      101.19      3.79 o
  -3   5   5      546.03      576.93     11.46 o
  -2   5   5      488.16      530.50      7.54 o
  -1   5   5       30.51       38.10      1.92 o
   0   5   5      981.94     1050.07      8.21 o
   1   5   5      216.83      223.24      4.17 o
   2   5   5        8.67        8.15      2.31 o
   3   5   5      312.63      334.59      3.85 o
   4   5   5      138.37      116.16      3.32 o
   5   5   5       17.46       14.48      3.01 o
   6   5   5      124.66      136.83      4.29 o
   7   5   5       76.48       77.16      4.00 o
   8   5   5       64.84       68.03      4.67 o
   9   5   5       13.76       16.01      5.25 o
  10   5   5       36.39       38.07      6.87 o
  11   5   5       19.57       23.15      7.98 o
  12   5   5       40.86       53.03     10.19 o
 -10   6   5        5.35       10.51      9.79 o
  -9   6   5       22.53       22.65      8.62 o
  -8   6   5       32.89       42.88      7.08 o
  -7   6   5       33.97       35.99      6.01 o
  -6   6   5       17.03       23.07      5.17 o
  -5   6   5       19.48        8.46      4.10 o
  -4   6   5      158.05      162.02      3.76 o
  -3   6   5       88.56       87.21      2.79 o
  -2   6   5        3.68        3.22      2.21 o
  -1   6   5       66.04       80.80      6.07 o
   0   6   5       63.04       57.52      2.82 o
   1   6   5        0.24        0.44      1.90 o
   2   6   5      363.70      373.51     11.39 o
   3   6   5      117.99      104.04      5.23 o
   4   6   5      107.60      102.78      4.32 o
   5   6   5      145.68      135.99      4.09 o
   6   6   5      205.13      202.36      5.14 o
   7   6   5       88.49       86.28      8.08 o
   8   6   5       20.20       24.90      5.31 o
   9   6   5       30.87       33.91      6.34 o
  10   6   5      158.96      174.42      6.99 o
  11   6   5       65.39       65.47      8.75 o
 -10   7   5        3.43       -9.82     10.74 o
  -9   7   5        2.28        3.82      8.32 o
  -8   7   5        3.33        4.00      6.77 o
  -7   7   5        8.04       13.03      6.40 o
  -6   7   5       38.59       30.19      5.40 o
  -5   7   5        4.43        2.55      4.46 o
  -4   7   5       88.33       80.53      3.53 o
  -3   7   5       34.53       32.64      2.78 o
  -2   7   5        3.69        6.08      2.29 o
  -1   7   5       50.67       51.39      3.20 o
   0   7   5       92.19       77.50      3.38 o
   1   7   5      219.46      211.52      5.32 o
   2   7   5       48.67       46.54      2.03 o
   3   7   5      129.88      134.16      4.77 o
   4   7   5      303.76      310.29      4.27 o
   5   7   5      206.92      215.07      5.10 o
   6   7   5      276.18      255.75      7.28 o
   7   7   5      248.11      247.65     10.22 o
   8   7   5      121.58      127.43      5.95 o
   9   7   5      167.63      158.77      6.87 o
  10   7   5      116.82      109.16      7.87 o
  11   7   5       30.75       31.37      9.94 o
  -9   8   5        6.01       13.05     12.18 o
  -8   8   5        9.32        5.05     10.32 o
  -7   8   5        1.50        1.46      8.54 o
  -6   8   5      113.74      124.61      9.50 o
  -5   8   5       43.59       46.64      5.03 o
  -4   8   5       61.95       55.54      3.50 o
  -3   8   5       37.35       39.00      2.91 o
  -2   8   5       28.59       23.64      3.88 o
  -1   8   5       41.62       40.54      6.50 o
   0   8   5        1.35       -0.07      0.63 o
   1   8   5      114.85      118.44      1.96 o
   2   8   5       51.05       52.66      2.32 o
   3   8   5      243.17      259.91      3.91 o
   4   8   5       40.58       37.72      3.04 o
   5   8   5      113.16      113.45      6.49 o
   6   8   5       42.50       34.11      5.11 o
   7   8   5      141.37      154.28      6.60 o
   8   8   5       96.41       94.65      6.77 o
   9   8   5       18.20       14.03      7.87 o
  10   8   5       42.04       56.17      8.99 o
  -9   9   5       22.82       17.93     12.69 o
  -8   9   5        0.47       -2.48      9.47 o
  -7   9   5       28.98       24.66     10.40 o
  -6   9   5       17.25       18.40      8.29 o
  -5   9   5       43.44       35.74      7.52 o
  -4   9   5       74.85       73.19      5.47 o
  -3   9   5      246.18      228.81      7.33 o
  -2   9   5       50.31       59.76      4.07 o
  -1   9   5      595.34      593.46      8.85 o
   0   9   5       16.34       17.69      4.32 o
   1   9   5     1427.86     1477.98     12.90 o
   2   9   5      450.43      449.88      7.53 o
   3   9   5      280.40      280.83      4.40 o
   4   9   5       35.85       37.71      3.63 o
   5   9   5       33.44       25.57      4.34 o
   6   9   5      234.53      254.17      6.45 o
   7   9   5       67.26       72.21      6.11 o
   8   9   5      361.08      377.90     12.71 o
   9   9   5       22.66       19.88      9.08 o
  10   9   5       49.51       66.54     15.68 o
  -8  10   5       46.53       52.31     13.05 o
  -7  10   5       15.62       23.00     10.60 o
  -6  10   5       23.53       18.55      9.68 o
  -5  10   5       74.01       84.75      8.18 o
  -4  10   5       91.32       90.11      5.88 o
  -3  10   5      855.52      865.40     11.76 o
  -2  10   5      367.83      357.42      8.00 o
  -1  10   5     2425.96     2403.03     48.50 o
   0  10   5     1457.72     1455.14     14.04 o
   1  10   5      710.76      703.58     10.08 o
   2  10   5      798.12      783.96     10.23 o
   3  10   5        8.69       13.10      5.15 o
   4  10   5       28.39       24.48      5.63 o
   5  10   5        2.62        2.76      5.72 o
   6  10   5        8.39        6.28      6.41 o
   7  10   5       25.61       25.68      7.88 o
   8  10   5       13.98       11.53     12.34 o
   9  10   5        6.71        5.88     14.78 o
  -8  11   5       26.97       36.46     13.91 o
  -7  11   5       27.51       26.76     11.73 o
  -6  11   5       46.35       34.78      9.83 o
  -5  11   5       30.87       27.18      9.16 o
  -4  11   5       63.43       67.08      8.25 o
  -3  11   5      166.66      158.47     17.59 o
  -2  11   5      178.29      186.92     19.43 o
  -1  11   5        0.21        3.67      5.74 o
   0  11   5        5.32        5.34      7.69 o
   1  11   5       63.66       60.85      8.23 o
   2  11   5      108.81      108.14      5.55 o
   3  11   5       27.99       31.09      6.07 o
   4  11   5       14.10       12.77      6.47 o
   5  11   5        5.48        7.33      6.91 o
   6  11   5       11.25        8.01      7.13 o
   7  11   5       53.16       65.22     10.96 o
  -7  12   5        7.35        6.87     12.36 o
  -6  12   5       42.87       48.40     12.35 o
  -5  12   5       19.53       19.94     11.09 o
  -4  12   5       10.19       10.92      9.48 o
  -3  12   5      118.43      116.40      6.59 o
  -2  12   5      122.86      109.95      7.26 o
  -1  12   5       38.62       25.73      6.44 o
   0  12   5      350.88      331.90     18.12 o
   1  12   5       27.03       28.51      6.66 o
   2  12   5       82.00       77.10     10.28 o
   3  12   5       36.54       33.66      7.29 o
   4  12   5        8.73        4.06      7.06 o
   5  12   5        0.02        3.76      7.49 o
   6  12   5      170.43      201.86     12.10 o
   7  12   5       63.05       68.26     13.16 o
  -6  13   5       27.22       30.47     13.49 o
  -5  13   5        1.53        4.55     11.62 o
  -4  13   5       27.02       26.08     11.56 o
  -3  13   5        8.78       11.02      7.65 o
  -2  13   5        5.19       10.23      7.51 o
  -1  13   5       38.51       36.87      7.85 o
   0  13   5       60.45       59.21      7.54 o
   1  13   5       28.89       32.01      7.59 o
   2  13   5       30.10       32.71      7.77 o
   3  13   5       56.34       64.65      8.14 o
   4  13   5        2.68        4.26      8.24 o
   5  13   5       11.42       11.82     12.03 o
   6  13   5       14.46       11.37     13.72 o
  -4  14   5       58.35       60.62     12.79 o
  -3  14   5        8.02       10.81     11.10 o
  -2  14   5       69.91       74.56      8.85 o
  -1  14   5       33.10       31.44      8.83 o
   0  14   5       22.66       22.57      8.90 o
   1  14   5       37.83       46.08      9.05 o
   2  14   5       45.54       44.79      9.38 o
   3  14   5       27.68       30.23     12.99 o
   4  14   5        9.76        8.57     12.49 o
  -1  15   5       75.52       92.63     10.31 o
   0  15   5      349.37      403.44     16.88 o
   1  15   5      119.36      142.63     10.79 o
  -1 -11   6       38.11       43.32      9.49 o
   0 -11   6       35.82       38.61      9.31 o
   1 -11   6        5.69       11.60      7.98 o
   2 -11   6       43.53       40.68      8.13 o
   3 -11   6        0.01        2.57     10.00 o
   4 -11   6       34.72       32.47      8.37 o
   5 -11   6       11.07       11.69      8.65 o
   6 -11   6       41.69       46.58      9.20 o
   7 -11   6       26.94       18.75      9.77 o
  -3 -10   6       35.42       36.78     12.67 o
  -2 -10   6       14.59       17.87      7.96 o
  -1 -10   6        8.20        8.73      7.60 o
   0 -10   6        7.32       10.39      7.13 o
   1 -10   6        5.02        6.10      7.02 o
   2 -10   6        4.16        0.80      3.34 o
   3 -10   6        6.71        5.24      6.68 o
   4 -10   6        9.21        6.63      6.90 o
   5 -10   6        1.80        0.90      3.87 o
   6 -10   6        3.40        1.26      2.53 o
   7 -10   6       14.03       14.16      8.28 o
   8 -10   6        4.41       -0.80     11.71 o
  -4  -9   6        1.10       -2.30      5.20 o
  -3  -9   6        5.38        0.07      6.62 o
  -2  -9   6        0.24       -2.16      3.82 o
  -1  -9   6       14.85       10.18      6.49 o
   0  -9   6        3.74        1.93      6.11 o
   1  -9   6       27.33       18.42      6.09 o
   2  -9   6       16.89        8.64      5.69 o
   3  -9   6        0.90       -4.64      4.64 o
   4  -9   6       31.62       22.34      6.30 o
   5  -9   6       46.56       45.39      6.56 o
   6  -9   6       39.53       52.23      7.15 o
   7  -9   6      104.32      115.84      7.29 o
   8  -9   6       34.25       34.83     10.66 o
   9  -9   6       15.95       20.16     12.60 o
  -5  -8   6       10.60        2.00      7.08 o
  -4  -8   6        4.52        0.54      5.11 o
  -3  -8   6        8.74        8.42      7.00 o
  -2  -8   6       27.75       30.91      6.18 o
  -1  -8   6        7.09        4.34      5.64 o
   0  -8   6       76.98       79.84      5.81 o
   1  -8   6       16.65       14.35      5.51 o
   2  -8   6       18.28       13.98      5.57 o
   3  -8   6       18.85       20.02      5.50 o
   4  -8   6       80.15       72.08      5.48 o
   5  -8   6      125.80      114.04      5.69 o
   6  -8   6       17.61       14.17      6.22 o
   7  -8   6       90.75       85.83      6.17 o
   8  -8   6       71.70       78.68     10.32 o
   9  -8   6       24.54       13.80     10.81 o
  10  -8   6        6.34       13.21     12.08 o
  -6  -7   6       11.86       18.32      9.15 o
  -5  -7   6        4.06        2.56      7.70 o
  -4  -7   6        9.26       10.46      6.82 o
  -3  -7   6       82.30       84.45      6.16 o
  -2  -7   6        0.56        5.42      6.04 o
  -1  -7   6        5.58        3.27      5.09 o
   0  -7   6      538.07      502.60      9.08 o
   1  -7   6      223.96      223.00     19.53 o
   2  -7   6      810.83      797.88     14.35 o
   3  -7   6      282.89      274.62      6.79 o
   4  -7   6      180.33      181.26     15.10 o
   5  -7   6      163.70      157.82      5.45 o
   6  -7   6       42.00       45.66      5.41 o
   7  -7   6      163.43      169.38      8.20 o
   8  -7   6      234.96      245.22      6.47 o
   9  -7   6      108.73      118.63      6.80 o
  10  -7   6      121.19      134.95      8.86 o
  11  -7   6       38.62       53.30      9.26 o
  -7  -6   6       76.97       70.11     14.24 o
  -6  -6   6       29.03       27.92      8.01 o
  -5  -6   6        0.96        0.74      5.73 o
  -4  -6   6       39.33       22.29      6.49 o
  -3  -6   6       28.94       22.99      5.50 o
  -2  -6   6      338.52      316.45      7.47 o
  -1  -6   6     1972.66     1906.44     30.78 o
   0  -6   6      456.65      432.38     11.62 o
   1  -6   6     1894.84     1803.27     37.85 o
   2  -6   6       24.43       20.72      4.31 o
   3  -6   6      461.60      438.29      8.99 o
   4  -6   6      148.65      153.55      4.88 o
   5  -6   6       16.38       14.83      4.22 o
   6  -6   6      134.74      118.72      4.54 o
   7  -6   6        3.45        3.08      4.00 o
   8  -6   6      216.06      235.82      6.09 o
   9  -6   6       28.16       25.98      6.40 o
  10  -6   6       16.16       21.48      7.43 o
  11  -6   6        3.52        4.60      8.26 o
  -7  -5   6        8.73       14.69     12.82 o
  -6  -5   6       13.30        8.31      7.31 o
  -5  -5   6       24.75       17.28      6.36 o
  -4  -5   6        3.43        2.22      6.05 o
  -3  -5   6      724.64      710.03     10.49 o
  -2  -5   6      192.11      198.04      6.00 o
  -1  -5   6     1015.76     1033.51     11.28 o
   0  -5   6       98.45      101.51      6.80 o
   1  -5   6      352.13      376.53     19.13 o
   2  -5   6        6.21        3.89      3.42 o
   3  -5   6       75.83       74.90      3.65 o
   4  -5   6      100.00      105.08      4.86 o
   5  -5   6       46.74       39.05      3.84 o
   6  -5   6      177.10      175.74      4.71 o
   7  -5   6       23.45       21.67      3.68 o
   8  -5   6       56.40       58.21      5.18 o
   9  -5   6      110.55      140.40      5.80 o
  10  -5   6       58.61       73.73      6.68 o
  11  -5   6       67.98       75.23      7.74 o
  12  -5   6        9.62        9.87      9.56 o
  -8  -4   6        2.64        0.91     14.08 o
  -7  -4   6       56.25       53.88     12.18 o
  -6  -4   6        8.59        8.31      6.74 o
  -5  -4   6       16.07        7.00      5.36 o
  -4  -4   6       30.00       23.63      5.41 o
  -3  -4   6      256.32      263.85      8.09 o
  -2  -4   6       19.01       12.79      4.06 o
  -1  -4   6       52.86       55.26      3.49 o
   0  -4   6       18.30       16.85      3.26 o
   1  -4   6      255.53      256.34      8.45 o
   2  -4   6      223.71      209.88      4.74 o
   3  -4   6      104.92      110.86      3.64 o
   4  -4   6       10.97       11.65      3.31 o
   5  -4   6        3.57        2.40      3.47 o
   6  -4   6       35.17       41.04      3.47 o
   7  -4   6       93.07       96.59      3.26 o
   8  -4   6       64.28       64.90      4.79 o
   9  -4   6       79.60       81.52      9.61 o
  10  -4   6        6.90        0.62      5.21 o
  11  -4   6       26.59       22.49      8.07 o
  12  -4   6      101.70      102.58      8.60 o
  -8  -3   6       29.68       27.84     12.96 o
  -7  -3   6       16.65       18.27     10.80 o
  -6  -3   6       42.83       43.97      5.84 o
  -5  -3   6        8.31        4.19      5.13 o
  -4  -3   6       53.03       45.11      4.94 o
  -3  -3   6        8.97        5.55      4.00 o
  -2  -3   6       57.99       52.06      3.61 o
  -1  -3   6       46.90       36.38      3.17 o
   0  -3   6      120.58      113.83      3.89 o
   1  -3   6       47.64       43.90      1.93 o
   2  -3   6      108.08       97.67      2.66 o
   3  -3   6      198.13      197.38      4.12 o
   4  -3   6       25.09       31.65      2.67 o
   5  -3   6      297.77      319.52      7.23 o
   6  -3   6      154.76      173.44     12.01 o
   7  -3   6       59.44       54.02      2.91 o
   8  -3   6      110.43       95.23      4.47 o
   9  -3   6       92.65       74.29      5.30 o
  10  -3   6       34.23       32.48      6.04 o
  11  -3   6       98.40       95.37      7.45 o
  12  -3   6        2.12        2.92      8.39 o
  -9  -2   6        2.30       -1.02      3.02 o
  -8  -2   6       70.31       65.89     10.71 o
  -7  -2   6       65.97       69.35     10.51 o
  -6  -2   6      119.57      119.86     18.28 o
  -5  -2   6       33.55       26.61      5.00 o
  -4  -2   6       64.25       59.77      4.35 o
  -3  -2   6       15.49        9.88      3.67 o
  -2  -2   6      168.98      142.49      4.41 o
  -1  -2   6       57.93       58.52      3.13 o
   0  -2   6       99.72      111.58      1.92 o
   1  -2   6       42.97       42.32      1.90 o
   2  -2   6     1045.36     1078.44      6.36 o
   3  -2   6      239.14      251.59      3.63 o
   4  -2   6      190.06      212.46      3.83 o
   5  -2   6      336.87      363.95      9.52 o
   6  -2   6       27.88       29.55      2.91 o
   7  -2   6       49.89       45.56      2.80 o
   8  -2   6      259.51      245.68      5.62 o
   9  -2   6      606.38      615.45      8.94 o
  10  -2   6      262.43      258.86      6.74 o
  11  -2   6       63.99       55.28      7.13 o
  12  -2   6       23.25       21.29      7.71 o
  13  -2   6       32.86       34.52     12.18 o
  -9  -1   6       11.37        0.77     12.53 o
  -8  -1   6      137.36      136.06     10.86 o
  -7  -1   6       20.42       10.14      8.42 o
  -6  -1   6       53.22       58.66      5.17 o
  -5  -1   6        2.90        5.73      4.54 o
  -4  -1   6       25.72       22.54      3.84 o
  -3  -1   6       45.62       42.31      3.67 o
  -2  -1   6       66.97       80.89      5.29 o
  -1  -1   6     2979.34     3276.09     44.92 o
   0  -1   6      349.86      364.73      6.09 o
   1  -1   6     5664.92     6217.60     18.16 o
   2  -1   6      580.46      622.25      5.89 o
   3  -1   6      498.53      556.21      4.32 o
   4  -1   6      650.21      647.98      7.67 o
   5  -1   6      156.33      144.54      3.01 o
   6  -1   6      228.59      242.30      3.93 o
   7  -1   6      508.24      535.69     22.21 o
   8  -1   6     1182.20     1177.79     31.87 o
   9  -1   6      601.35      575.96      8.57 o
  10  -1   6       99.51      112.35      5.83 o
  11  -1   6       42.00       36.11      6.82 o
  12  -1   6       32.48       23.89      8.38 o
  13  -1   6       20.41       23.48      9.41 o
  -9   0   6       29.05       48.89     12.74 o
  -8   0   6       19.50       25.14     10.34 o
  -7   0   6        6.27        3.50      8.75 o
  -6   0   6       13.26       13.03      5.03 o
  -5   0   6       12.22       11.58      4.12 o
  -4   0   6       85.09       88.66      3.83 o
  -3   0   6      308.81      318.52      8.74 o
  -2   0   6      238.31      238.77      4.10 o
  -1   0   6     3203.63     3725.57     47.04 o
   0   0   6     1218.46     1276.17     23.35 o
   1   0   6     3037.94     3291.22     31.59 o
   2   0   6      374.39      420.64     12.51 o
   3   0   6      631.50      628.35     10.48 o
   4   0   6      735.35      785.55      4.92 o
   5   0   6      169.36      192.34      2.78 o
   6   0   6      752.95      811.02      7.81 o
   7   0   6      166.68      168.77      7.23 o
   8   0   6      581.07      602.94     10.62 o
   9   0   6      103.48      109.89     11.40 o
  10   0   6      261.10      248.85      6.55 o
  11   0   6       58.07       60.50      6.32 o
  12   0   6       65.57       78.51      7.75 o
  13   0   6      103.84      104.97      9.30 o
 -10   1   6       37.50       41.87     13.14 o
  -9   1   6      122.99      131.00     11.82 o
  -8   1   6       29.20       23.04      9.20 o
  -7   1   6       93.79       98.33      8.61 o
  -6   1   6        7.93        6.43      4.59 o
  -5   1   6       82.51       78.36     12.19 o
  -4   1   6       91.20       96.81      4.55 o
  -3   1   6      117.78      155.92      6.28 o
  -2   1   6      105.50       96.23      2.60 o
  -1   1   6      584.32      601.23     16.71 o
   0   1   6      609.54      633.60      8.23 o
   1   1   6     1611.03     1617.94     12.32 o
   2   1   6     2736.78     2685.91     11.99 o
   3   1   6      242.29      264.55      5.29 o
   4   1   6      338.51      388.63      6.34 o
   5   1   6      334.20      303.08      3.31 o
   6   1   6      959.40      996.55     14.21 o
   7   1   6      389.10      403.33     14.49 o
   8   1   6      270.52      296.34      9.39 o
   9   1   6      388.17      394.33      7.88 o
  10   1   6      227.98      206.99      8.01 o
  11   1   6      233.48      226.50      7.42 o
  12   1   6       77.97       73.40      9.98 o
  13   1   6       86.19       75.10      9.51 o
 -10   2   6      138.37      159.83     12.03 o
  -9   2   6      151.66      151.39     12.73 o
  -8   2   6      340.46      385.85     13.83 o
  -7   2   6      169.56      171.05      9.29 o
  -6   2   6      311.20      350.62     16.10 o
  -5   2   6       22.29       16.60      3.24 o
  -4   2   6       96.73       92.84      4.12 o
  -3   2   6      236.45      247.02      3.60 o
  -2   2   6      682.25      648.24      6.79 o
  -1   2   6       26.75       23.27      1.65 o
   0   2   6      461.30      468.07      6.75 o
   1   2   6      285.88      305.03      3.07 o
   2   2   6      410.38      407.43      5.03 o
   3   2   6     1436.97     1404.49     31.83 o
   4   2   6       76.34       78.99      2.88 o
   5   2   6       33.04       36.87      2.64 o
   6   2   6      108.43      105.28      3.83 o
   7   2   6      238.02      235.34      5.57 o
   8   2   6       22.13       10.27      4.85 o
   9   2   6      628.55      618.03     12.83 o
  10   2   6      118.39      117.65      5.29 o
  11   2   6      152.59      132.92      6.50 o
  12   2   6        9.44       12.05      7.33 o
  13   2   6       22.53       11.93      9.51 o
 -10   3   6       26.96       37.04     14.73 o
  -9   3   6       53.54       55.93     12.45 o
  -8   3   6      244.67      271.07     10.27 o
  -7   3   6      165.31      147.20      6.48 o
  -6   3   6      483.33      543.49     26.65 o
  -5   3   6       96.66       96.79      5.42 o
  -4   3   6       11.70       11.52      2.74 o
  -3   3   6      126.80      142.48      2.79 o
  -2   3   6      628.62      572.24      4.75 o
  -1   3   6      949.60      947.17      8.83 o
   0   3   6       27.93       31.65      1.73 o
   1   3   6      709.23      702.59      5.40 o
   2   3   6      632.88      674.95     11.65 o
   3   3   6     4301.09     4570.76     71.53 o
   4   3   6      437.62      490.99     16.90 o
   5   3   6     1009.02     1034.09      9.05 o
   6   3   6       81.56       84.44      3.64 o
   7   3   6       58.86       54.96      3.45 o
   8   3   6        9.63        5.90      4.27 o
   9   3   6       48.48       41.15      5.03 o
  10   3   6       32.98       17.67      5.98 o
  11   3   6       22.55       24.96      7.05 o
  12   3   6       24.11       13.75      7.78 o
 -10   4   6       61.08       66.81     10.02 o
  -9   4   6       53.06       51.11      8.26 o
  -8   4   6      151.74      146.22     11.82 o
  -7   4   6      166.19      158.24     11.36 o
  -6   4   6      218.99      225.38      7.95 o
  -5   4   6       21.33       21.64      3.26 o
  -4   4   6      163.33      164.79      5.45 o
  -3   4   6        2.86        0.72      1.93 o
  -2   4   6      436.10      437.50      4.24 o
  -1   4   6     1021.34     1131.79     10.33 o
   0   4   6      543.12      587.10     10.02 o
   1   4   6     5891.52     6351.42     93.32 o
   2   4   6     2180.59     2364.16     50.81 o
   3   4   6      592.31      665.57     27.84 o
   4   4   6      127.26      112.74      5.08 o
   5   4   6       93.43       96.60      3.87 o
   6   4   6      290.69      288.21      5.67 o
   7   4   6        2.67        4.91      5.52 o
   8   4   6       38.31       36.66      4.75 o
   9   4   6       66.37       63.67      6.16 o
  10   4   6       28.76       23.92      5.85 o
  11   4   6        1.00        4.61      6.95 o
  12   4   6       19.68       15.26      9.14 o
 -10   5   6       51.32       60.19      9.78 o
  -9   5   6       84.28       83.88     11.91 o
  -8   5   6       24.80       22.93      7.33 o
  -7   5   6       12.78       11.33      6.03 o
  -6   5   6       66.30       54.70      7.47 o
  -5   5   6       20.33       12.94      4.53 o
  -4   5   6       33.37       36.79      3.16 o
  -3   5   6      264.40      307.25      6.26 o
  -2   5   6      236.82      257.94      3.45 o
  -1   5   6      503.99      643.53      5.51 o
   0   5   6      756.20      826.89      7.57 o
   1   5   6      519.18      587.91     17.45 o
   2   5   6      291.73      339.43     11.94 o
   3   5   6      349.68      386.27     15.81 o
   4   5   6      154.38      142.30      2.69 o
   5   5   6      158.09      147.17      4.04 o
   6   5   6       85.34       83.94      3.70 o
   7   5   6       29.09       32.03      4.11 o
   8   5   6      151.88      144.77      5.20 o
   9   5   6       30.24       30.96      5.31 o
  10   5   6       68.60       71.64      6.11 o
  11   5   6       12.30        9.20      7.70 o
  12   5   6        8.76        7.27      9.35 o
 -10   6   6        4.05        6.71      9.73 o
  -9   6   6       74.24       86.36      8.45 o
  -8   6   6       21.16       21.62      7.37 o
  -7   6   6       20.85       14.75      5.90 o
  -6   6   6      149.95      159.68      7.79 o
  -5   6   6       79.30       84.36      4.49 o
  -4   6   6       33.50       35.00      3.49 o
  -3   6   6        1.88        1.20      1.91 o
  -2   6   6        4.66        4.08      2.39 o
  -1   6   6       48.78       44.14      2.97 o
   0   6   6       30.57       30.02      2.90 o
   1   6   6      172.83      184.15      5.90 o
   2   6   6      376.87      372.29     11.80 o
   3   6   6      130.74      117.09      4.93 o
   4   6   6      433.17      428.33     14.97 o
   5   6   6       31.53       27.09      3.50 o
   6   6   6       58.18       68.32      3.84 o
   7   6   6       24.09       22.94      4.29 o
   8   6   6       95.56       93.26      4.77 o
   9   6   6        5.30        4.74      6.07 o
  10   6   6       11.95        6.63      6.54 o
  11   6   6        9.79        4.09      8.35 o
  -9   7   6       61.48       64.54      8.93 o
  -8   7   6        0.95       -3.53      5.30 o
  -7   7   6       96.50      108.49      6.32 o
  -6   7   6       62.15       51.68      7.64 o
  -5   7   6       97.59      102.74      4.63 o
  -4   7   6      125.58      117.59      4.85 o
  -3   7   6       22.84       17.90      3.11 o
  -2   7   6      124.68      132.88      3.67 o
  -1   7   6       34.76       32.82      5.34 o
   0   7   6        6.87        8.37      3.07 o
   1   7   6        6.51        5.45      3.17 o
   2   7   6       72.33       77.44      2.18 o
   3   7   6      180.90      174.70      4.30 o
   4   7   6      232.81      249.33      7.64 o
   5   7   6       29.43       31.11      3.87 o
   6   7   6      120.47      111.02      4.77 o
   7   7   6       25.77       20.87      4.96 o
   8   7   6       29.46       25.06      5.70 o
   9   7   6       35.06       37.39      6.81 o
  10   7   6       15.25       12.69      8.08 o
  11   7   6       13.23       16.75      9.40 o
  -9   8   6        3.17       -3.80      8.91 o
  -8   8   6       30.82       25.60     11.89 o
  -7   8   6       39.59       46.61      9.93 o
  -6   8   6       17.83        7.71      5.81 o
  -5   8   6        8.44        9.53      4.82 o
  -4   8   6       23.31       15.49      3.74 o
  -3   8   6       43.71       39.72      3.19 o
  -2   8   6       16.10       13.25      3.87 o
  -1   8   6        8.07        8.06      3.52 o
   0   8   6       38.90       33.68      3.38 o
   1   8   6       77.17       86.06      5.08 o
   2   8   6      107.78      103.35      3.59 o
   3   8   6      516.11      515.71     15.84 o
   4   8   6       28.51       28.16      3.15 o
   5   8   6       49.33       46.47      3.44 o
   6   8   6        2.18       -0.01      0.70 o
   7   8   6       82.72       83.84      5.50 o
   8   8   6       29.97       30.96      6.65 o
   9   8   6       14.93       13.79      7.67 o
  10   8   6        4.22        4.90      8.49 o
  11   8   6        5.25        6.37      9.99 o
  -9   9   6        3.90        0.59     14.38 o
  -8   9   6       13.09        8.48     11.65 o
  -7   9   6       35.83       30.13     10.72 o
  -6   9   6        7.01        2.77      8.82 o
  -5   9   6       38.92       40.61      7.83 o
  -4   9   6       48.79       45.92      5.70 o
  -3   9   6       30.77       29.74      5.04 o
  -2   9   6       56.31       57.50     12.10 o
  -1   9   6      123.98      131.89      9.52 o
   0   9   6      110.34      119.96      4.85 o
   1   9   6      573.52      602.50     11.16 o
   2   9   6      454.41      425.70      7.36 o
   3   9   6      693.57      710.86     11.07 o
   4   9   6       67.39       79.94      3.80 o
   5   9   6      213.39      222.21      4.72 o
   6   9   6        1.21       -0.10      0.51 o
   7   9   6        4.38        5.38      6.07 o
   8   9   6       20.03       18.88      7.57 o
   9   9   6        4.66        2.27      5.83 o
  10   9   6        9.95        9.27      9.80 o
  -8  10   6       11.27       15.36     13.45 o
  -7  10   6        4.12       11.54     10.77 o
  -6  10   6       28.98       26.50      9.77 o
  -5  10   6       49.72       55.98      8.53 o
  -4  10   6       15.26       11.89      5.80 o
  -3  10   6       74.84       68.25      8.57 o
  -2  10   6      407.07      409.17     13.13 o
  -1  10   6      243.86      241.63     13.27 o
   0  10   6      509.97      477.83     24.11 o
   1  10   6      436.01      451.10     18.14 o
   2  10   6      127.77      138.82      5.53 o
   3  10   6       97.37       98.27     13.68 o
   4  10   6       15.46       15.14      5.53 o
   5  10   6       17.44       17.60      5.96 o
   6  10   6        3.45        1.86      6.24 o
   7  10   6       16.97       14.87      5.79 o
   8  10   6        8.14        7.25      8.18 o
   9  10   6       20.69       27.24      9.45 o
  -7  11   6        7.57       12.63     12.18 o
  -6  11   6       41.33       37.31     11.28 o
  -5  11   6        0.96        2.02      9.21 o
  -4  11   6       61.22       66.86      6.70 o
  -3  11   6       15.71       10.36      6.17 o
  -2  11   6       91.74       90.48      5.65 o
  -1  11   6       50.59       41.31      5.82 o
   0  11   6       52.91       53.23      5.87 o
   1  11   6      168.70      185.39      6.28 o
   2  11   6       36.01       34.55      5.83 o
   3  11   6       10.44       12.99      5.85 o
   4  11   6        3.79        6.85      6.17 o
   5  11   6        1.62        0.72      8.44 o
   6  11   6        6.07        7.30      7.19 o
   7  11   6        5.54        1.83      9.37 o
   8  11   6        3.96        8.12     11.75 o
  -7  12   6       17.47       34.15     12.73 o
  -6  12   6      135.90      153.21     12.01 o
  -5  12   6       51.73       53.24     11.11 o
  -4  12   6       10.34       13.96      7.22 o
  -3  12   6       18.02       11.15      7.16 o
  -2  12   6       94.77       91.94      6.36 o
  -1  12   6       62.49       59.65      6.46 o
   0  12   6       67.79       67.91      7.79 o
   1  12   6        3.66       -0.18      4.25 o
   2  12   6        1.88        7.32      6.60 o
   3  12   6       12.49       12.99      6.82 o
   4  12   6       29.81       28.03      7.19 o
   5  12   6       15.30       15.22      7.57 o
   6  12   6        5.44        9.41      8.38 o
   7  12   6        1.09       -1.55      5.33 o
  -6  13   6       31.81       47.53     13.38 o
  -5  13   6       12.91        6.99     12.01 o
  -4  13   6       62.04       76.03     10.99 o
  -3  13   6       16.05       12.61      7.82 o
  -2  13   6        3.37        1.56      7.38 o
  -1  13   6       12.70        8.74      7.93 o
   0  13   6        0.42       -0.11      0.27 o
   1  13   6        9.13        9.88      7.55 o
   2  13   6       13.18       14.84      7.60 o
   3  13   6       11.36       10.76      7.81 o
   4  13   6       10.69       11.07      8.52 o
   5  13   6        0.62       -5.40      8.36 o
   6  13   6        0.23       -2.16      8.74 o
  -4  14   6       15.81       22.78     12.48 o
  -3  14   6        4.76        9.17      9.10 o
  -2  14   6       19.91       20.33      8.45 o
  -1  14   6       10.22        7.35      8.82 o
   0  14   6        0.60        0.90      8.97 o
   1  14   6        2.33        1.52      2.72 o
   2  14   6        0.93        6.95      8.95 o
   3  14   6       11.09        8.93      9.63 o
   4  14   6        5.07        2.07     91.88 o
  -1  15   6       39.77       41.69     10.95 o
   0  15   6       37.06       39.11     10.70 o
   1  15   6       18.02       19.10     10.69 o
   1 -11   7      118.50      133.95      9.21 o
   2 -11   7        4.04        6.23      8.52 o
   3 -11   7       36.68       41.92      8.85 o
   4 -11   7        5.25        9.43      8.85 o
   5 -11   7       20.00       21.15      9.35 o
  -1 -10   7        9.78       10.46      8.70 o
   0 -10   7       90.33       96.14      8.41 o
   1 -10   7       36.53       23.99      7.77 o
   2 -10   7        8.52        5.22      7.37 o
   3 -10   7        9.37        4.80      8.38 o
   4 -10   7        6.78        3.61      7.57 o
   5 -10   7        5.05        5.08      9.57 o
   6 -10   7       16.55       17.33      8.58 o
   7 -10   7       30.58       29.79      9.60 o
  -3  -9   7        7.50       10.06      8.77 o
  -2  -9   7        9.98       17.18      8.12 o
  -1  -9   7       43.45       38.56      7.47 o
   0  -9   7        9.35        9.83      6.88 o
   1  -9   7        1.42       -0.50      7.01 o
   2  -9   7       34.18       38.92      6.76 o
   3  -9   7       33.03       32.11      6.69 o
   4  -9   7        3.77        1.73      6.97 o
   5  -9   7        7.64        5.79      6.90 o
   6  -9   7       19.06       18.18      7.17 o
   7  -9   7       20.66       13.46      8.06 o
   8  -9   7        2.78        7.63     11.10 o
   9  -9   7        1.16        6.83     13.09 o
  -4  -8   7       12.71       13.16      9.12 o
  -3  -8   7        0.52        0.29      2.35 o
  -2  -8   7       17.03       16.80      6.98 o
  -1  -8   7       10.83       10.00      8.59 o
   0  -8   7       58.21       58.16      6.27 o
   1  -8   7      133.86      122.15      6.00 o
   2  -8   7       44.63       40.96      6.00 o
   3  -8   7       61.63       54.50      5.75 o
   4  -8   7       98.22       87.08      5.73 o
   5  -8   7       59.32       54.64      6.16 o
   6  -8   7       21.97       18.62      6.87 o
   7  -8   7       62.99       67.05      7.14 o
   8  -8   7       21.31       17.14     10.95 o
   9  -8   7        6.16       11.30     11.24 o
  10  -8   7        0.89       -3.75      8.19 o
  -5  -7   7        4.51        0.42      4.90 o
  -4  -7   7        3.17        2.01      7.74 o
  -3  -7   7        1.31        4.35      6.70 o
  -2  -7   7       82.17       79.70      6.13 o
  -1  -7   7       29.16       24.99      5.74 o
   0  -7   7       50.68       44.09      7.69 o
   1  -7   7       42.49       31.76      5.53 o
   2  -7   7      317.49      317.90      7.61 o
   3  -7   7      261.47      257.47      7.03 o
   4  -7   7      120.51      119.83      9.23 o
   5  -7   7      295.52      303.42      7.17 o
   6  -7   7       12.09       17.82      5.68 o
   7  -7   7       48.02       42.84      6.09 o
   8  -7   7       35.83       34.96      6.49 o
   9  -7   7       30.52       33.78      7.32 o
  10  -7   7       17.84       17.68      8.19 o
  11  -7   7        4.39        0.33     39.90 o
  -6  -6   7       17.73       18.21      9.11 o
  -5  -6   7        5.19        5.54      7.68 o
  -4  -6   7        5.63        4.70      6.77 o
  -3  -6   7       68.98       74.53      6.14 o
  -2  -6   7       41.18       33.66      6.02 o
  -1  -6   7      353.11      359.67      7.86 o
   0  -6   7      485.93      510.28     12.97 o
   1  -6   7     1105.99     1074.03     14.81 o
   2  -6   7        6.85        9.60      5.00 o
   3  -6   7      513.83      541.58     13.63 o
   4  -6   7      161.66      177.34     14.72 o
   5  -6   7        0.33        6.75      5.61 o
   6  -6   7        2.40       -0.71      2.31 o
   7  -6   7       49.58       51.90      5.15 o
   8  -6   7       88.60       91.63      5.61 o
   9  -6   7        3.57       -0.42      4.62 o
  10  -6   7        2.19        0.07      0.92 o
  11  -6   7        3.08        5.06      8.98 o
  -7  -5   7       16.54       18.17     13.43 o
  -6  -5   7       34.64       26.06      8.22 o
  -5  -5   7       16.28       12.41      6.58 o
  -4  -5   7       21.29       15.76      6.50 o
  -3  -5   7        3.87        6.37      5.34 o
  -2  -5   7      264.97      274.25      9.75 o
  -1  -5   7      285.25      269.53     19.91 o
   0  -5   7      341.76      320.80     10.25 o
   1  -5   7      443.19      416.85     11.11 o
   2  -5   7      116.40      117.73      2.95 o
   3  -5   7       83.62       80.65      4.56 o
   4  -5   7       72.35       79.56      7.39 o
   5  -5   7        9.18        8.00      4.26 o
   6  -5   7       19.91       19.25      4.66 o
   7  -5   7        6.14        6.11      5.10 o
   8  -5   7        0.02       -1.24      1.63 o
   9  -5   7        2.56        0.23      3.05 o
  10  -5   7        0.66       -2.97      5.79 o
  11  -5   7        2.26        0.98      3.13 o
  12  -5   7        0.87       -0.28      5.93 o
  -7  -4   7       64.48       74.65     11.76 o
  -6  -4   7       72.12       77.96      7.17 o
  -5  -4   7        6.49       11.53      6.51 o
  -4  -4   7       10.78       11.31      5.53 o
  -3  -4   7       49.52       37.80      5.33 o
  -2  -4   7       30.74       29.79      4.56 o
  -1  -4   7       11.07        6.75      4.36 o
   0  -4   7       50.02       39.50      4.21 o
   1  -4   7      265.75      260.36      9.32 o
   2  -4   7       17.58       22.20      2.72 o
   3  -4   7       76.46       82.09      5.01 o
   4  -4   7       41.22       41.53      5.14 o
   5  -4   7       67.68       62.49      4.29 o
   6  -4   7        3.74        3.63      3.91 o
   7  -4   7       25.03       25.40      4.44 o
   8  -4   7        3.68        5.12      3.92 o
   9  -4   7        3.50       -0.64      4.33 o
  10  -4   7        1.86        3.93      6.65 o
  11  -4   7        4.29        6.07     11.27 o
  12  -4   7        3.53        1.89     11.59 o
  -8  -3   7        8.79       12.91     14.39 o
  -7  -3   7       67.32       58.56     11.22 o
  -6  -3   7       73.40       75.64      6.93 o
  -5  -3   7       32.33       30.57      5.98 o
  -4  -3   7       31.81       17.64      5.55 o
  -3  -3   7       38.36       40.17      4.89 o
  -2  -3   7       69.49       74.27      4.15 o
  -1  -3   7       10.57        6.58      3.60 o
   0  -3   7       46.05       43.18      3.18 o
   1  -3   7        3.51        2.72      2.18 o
   2  -3   7      138.94      144.11      3.19 o
   3  -3   7       75.79       73.87      2.37 o
   4  -3   7       16.50       15.92      3.15 o
   5  -3   7       11.97       12.52      3.34 o
   6  -3   7       14.21       15.21      3.70 o
   7  -3   7        8.23        7.51      3.94 o
   8  -3   7       14.93       17.13      3.61 o
   9  -3   7        1.23       -0.38      3.12 o
  10  -3   7        2.10       -1.27      4.59 o
  11  -3   7        2.31        4.34      7.30 o
  12  -3   7        1.87        4.29     11.93 o
  -8  -2   7       17.41       22.87     12.89 o
  -7  -2   7       48.35       52.72     12.29 o
  -6  -2   7       49.81       51.19      6.49 o
  -5  -2   7       14.08       11.76      5.46 o
  -4  -2   7       49.74       48.79      5.03 o
  -3  -2   7        7.71        3.66      3.91 o
  -2  -2   7       25.21       23.87      3.86 o
  -1  -2   7        6.89        4.32      3.31 o
   0  -2   7       36.77       37.14      2.53 o
   1  -2   7       54.68       48.97      2.34 o
   2  -2   7       98.50       97.45      2.88 o
   3  -2   7        7.49        5.32      2.13 o
   4  -2   7        8.08        9.63      2.29 o
   5  -2   7        8.03        7.65      3.00 o
   6  -2   7       59.60       62.36      3.63 o
   7  -2   7        9.22        8.24      3.56 o
   8  -2   7       11.19        9.14      3.47 o
   9  -2   7        7.43        6.33      5.37 o
  10  -2   7        1.99        2.15      6.25 o
  11  -2   7        0.13       -2.49      5.07 o
  12  -2   7        3.58        1.70      9.77 o
  -9  -1   7       30.67       24.04     14.69 o
  -8  -1   7        3.03       11.91     11.84 o
  -7  -1   7        3.57        4.52      9.10 o
  -6  -1   7       33.67       36.08      7.19 o
  -5  -1   7       12.57       10.19      5.21 o
  -4  -1   7       16.02       12.32      4.36 o
  -3  -1   7       43.42       39.12      4.01 o
  -2  -1   7       26.19       23.29      3.78 o
  -1  -1   7      102.66      103.55      5.60 o
   0  -1   7       42.80       46.44      2.18 o
   1  -1   7      146.35      151.71     11.60 o
   2  -1   7       97.90      103.14      6.60 o
   3  -1   7       25.23       23.19      2.44 o
   4  -1   7        4.06        3.82      2.02 o
   5  -1   7       41.53       46.65      2.26 o
   6  -1   7       32.04       32.02      2.42 o
   7  -1   7      166.83      177.77      3.75 o
   8  -1   7       27.98       29.72      3.13 o
   9  -1   7       61.32       54.98      4.68 o
  10  -1   7       25.54       29.97      5.82 o
  11  -1   7       31.89       31.79     10.08 o
  12  -1   7       12.07       11.97      7.42 o
  13  -1   7       19.16       16.33      9.06 o
  -9   0   7        5.87        5.20     12.51 o
  -8   0   7       36.10       30.40     11.99 o
  -7   0   7        8.13        5.85      9.52 o
  -6   0   7        7.15        8.90      5.46 o
  -5   0   7        0.19       -0.87      4.05 o
  -4   0   7       31.60       25.24      3.94 o
  -3   0   7       12.39       13.85      3.58 o
  -2   0   7       28.13       24.27      2.50 o
  -1   0   7       44.92       45.07      2.15 o
   0   0   7      211.61      205.80      3.29 o
   1   0   7        5.15        2.55      2.41 o
   2   0   7       61.18       62.48      2.59 o
   3   0   7       41.47       41.23      2.47 o
   4   0   7        7.59        6.72      1.71 o
   5   0   7        1.69        1.68      2.56 o
   6   0   7       33.77       38.24      2.26 o
   7   0   7       66.88       69.64      2.63 o
   8   0   7       19.75       19.63      2.68 o
   9   0   7       48.29       47.63      3.78 o
  10   0   7        5.55        0.73      1.70 o
  11   0   7        9.60        0.01      5.65 o
  12   0   7       10.00        9.27      7.12 o
  13   0   7       24.86       18.97      8.94 o
  -9   1   7        0.77        0.89     13.61 o
  -8   1   7       90.92       95.08     11.80 o
  -7   1   7       12.59       13.28      8.95 o
  -6   1   7       35.07       35.92      5.18 o
  -5   1   7       47.87       44.79      4.57 o
  -4   1   7       24.59       22.73      4.17 o
  -3   1   7      100.92       97.34      8.52 o
  -2   1   7       60.37       65.60      2.51 o
  -1   1   7       45.83       42.29      2.76 o
   0   1   7       35.18       38.96      2.10 o
   1   1   7      264.79      254.20      6.50 o
   2   1   7       16.88       11.73      2.36 o
   3   1   7       13.03       21.55      2.70 o
   4   1   7       14.06       13.96      2.56 o
   5   1   7       13.28       14.07      1.62 o
   6   1   7        8.92       10.28      2.18 o
   7   1   7       77.76       75.06      2.31 o
   8   1   7       26.92       28.78      3.31 o
   9   1   7       80.81       70.40      5.01 o
  10   1   7       11.89        9.09      5.64 o
  11   1   7       59.42       55.45      6.19 o
  12   1   7       16.53       14.11      7.43 o
  13   1   7       75.12       73.83      9.35 o
  -9   2   7       21.52       23.51     13.65 o
  -8   2   7        4.40        4.07     11.69 o
  -7   2   7        1.50       -3.58      5.68 o
  -6   2   7       93.39      100.55      5.12 o
  -5   2   7       30.08       28.90      5.26 o
  -4   2   7        2.05        2.14      3.58 o
  -3   2   7      104.44      103.07      2.67 o
  -2   2   7       16.84       15.67      2.10 o
  -1   2   7       11.40       10.22      1.80 o
   0   2   7       32.84       29.78      1.93 o
   1   2   7      239.48      261.96      4.50 o
   2   2   7       24.22       21.21      2.45 o
   3   2   7       24.87       25.85      2.30 o
   4   2   7       20.54       21.22      2.62 o
   5   2   7       96.45       96.99      3.35 o
   6   2   7       31.89       29.08      2.94 o
   7   2   7        0.11       -1.35      3.33 o
   8   2   7       49.62       47.46      4.15 o
   9   2   7      151.10      149.21      5.78 o
  10   2   7       20.27       18.66      8.70 o
  11   2   7       81.47       75.41      6.02 o
  12   2   7        8.71        0.41      3.00 o
  13   2   7       18.39       16.13      9.52 o
  -9   3   7       36.84       48.38     14.14 o
  -8   3   7        5.74        1.81     83.76 o
  -7   3   7      132.20      134.06     11.41 o
  -6   3   7       24.54       22.46      4.16 o
  -5   3   7       20.11       21.39      5.55 o
  -4   3   7      122.92      130.59      3.63 o
  -3   3   7       58.85       46.35      2.43 o
  -2   3   7       26.92       21.77      2.10 o
  -1   3   7      124.26      124.14      2.52 o
   0   3   7       52.42       46.29      2.31 o
   1   3   7      349.51      371.37      3.80 o
   2   3   7       95.07       97.90      1.81 o
   3   3   7       45.69       45.44      2.68 o
   4   3   7        2.25        2.20      2.65 o
   5   3   7      143.20      150.45      3.93 o
   6   3   7       72.33       75.47      3.55 o
   7   3   7       20.92       20.57      3.56 o
   8   3   7       26.19       25.81      3.98 o
   9   3   7       13.16        4.83      5.03 o
  10   3   7        4.96        6.70      5.40 o
  11   3   7       11.83        6.07      6.49 o
  12   3   7       24.34       13.42      8.11 o
  -9   4   7       43.51       52.80      9.19 o
  -8   4   7       71.50       63.40      7.69 o
  -7   4   7       36.48       27.95      7.12 o
  -6   4   7      181.68      185.65     11.18 o
  -5   4   7      164.84      166.44      6.56 o
  -4   4   7      138.02      147.76      3.34 o
  -3   4   7       23.51       24.46      2.45 o
  -2   4   7       21.76       21.28      2.20 o
  -1   4   7        2.83        1.61      1.76 o
   0   4   7      835.72      886.26      6.81 o
   1   4   7      440.49      485.66      4.52 o
   2   4   7      166.34      170.21      7.39 o
   3   4   7      641.47      686.88     14.78 o
   4   4   7      113.80      117.76      2.16 o
   5   4   7      118.21      114.27      5.49 o
   6   4   7       40.12       37.41      3.17 o
   7   4   7       75.46       76.31      8.07 o
   8   4   7        1.84       -1.91      2.60 o
   9   4   7        5.92        2.44      4.62 o
  10   4   7        8.04        2.17      4.68 o
  11   4   7        0.78       -0.34      1.00 o
  12   4   7       31.62       30.04      9.05 o
  -9   5   7       31.26       27.04      9.69 o
  -8   5   7       62.15       58.52      7.78 o
  -7   5   7      145.29      149.92      6.67 o
  -6   5   7      175.15      178.88      6.39 o
  -5   5   7       98.29      103.08      5.33 o
  -4   5   7        8.60        9.12      2.99 o
  -3   5   7        0.26       -0.54      2.23 o
  -2   5   7       39.19       35.22      2.25 o
  -1   5   7      128.04      141.42      2.68 o
   0   5   7      305.90      311.11      4.18 o
   1   5   7      290.31      340.48      4.13 o
   2   5   7      474.44      540.13      9.26 o
   3   5   7      181.72      217.45     15.99 o
   4   5   7       48.19       47.02      4.24 o
   5   5   7       65.27       67.01      3.65 o
   6   5   7        8.05        6.94      3.67 o
   7   5   7       15.49       14.97      4.04 o
   8   5   7      157.84      143.24      5.42 o
   9   5   7       30.35       34.92      5.29 o
  10   5   7       53.38       49.90      6.33 o
  11   5   7        7.31        3.93      9.08 o
  12   5   7       19.61       13.87      9.42 o
  -9   6   7       32.11       33.00      9.66 o
  -8   6   7       12.16        6.88     11.19 o
  -7   6   7       52.01       54.29      6.85 o
  -6   6   7       42.36       54.05      5.92 o
  -5   6   7       65.97       60.91      5.04 o
  -4   6   7        5.65        5.04      3.56 o
  -3   6   7        3.68        2.60      3.70 o
  -2   6   7        7.19        8.41      2.79 o
  -1   6   7       13.16       11.38      3.05 o
   0   6   7       12.05        9.21      3.98 o
   1   6   7      126.36      130.66      4.70 o
   2   6   7       31.73       33.82      5.61 o
   3   6   7        5.45        3.17      2.73 o
   4   6   7      420.23      442.55     11.96 o
   5   6   7       96.07       93.27      3.96 o
   6   6   7      116.83      105.04      4.17 o
   7   6   7        3.36        2.85      4.45 o
   8   6   7       67.55       72.08      4.95 o
   9   6   7       44.25       35.40      8.20 o
  10   6   7       12.03        6.09      6.54 o
  11   6   7        9.32        3.34      9.12 o
  12   6   7       36.25       37.85      9.57 o
  -9   7   7        0.25        1.93      7.73 o
  -8   7   7        2.95        0.92      9.47 o
  -7   7   7       26.40       29.38      7.11 o
  -6   7   7       44.61       51.48      6.17 o
  -5   7   7        6.91        4.60      4.97 o
  -4   7   7       75.23       74.99      3.66 o
  -3   7   7        1.70       -0.49      0.94 o
  -2   7   7       31.03       33.12      2.71 o
  -1   7   7       70.69       75.92      6.40 o
   0   7   7       29.37       32.86      3.19 o
   1   7   7       61.06       57.69      3.21 o
   2   7   7       19.20       20.25      3.37 o
   3   7   7       59.31       58.27      2.52 o
   4   7   7      136.63      147.03      6.25 o
   5   7   7       45.60       43.70      3.05 o
   6   7   7      178.05      158.88      5.00 o
   7   7   7      131.21      113.43      6.31 o
   8   7   7       66.85       66.81      5.47 o
   9   7   7       74.81       78.67      6.65 o
  10   7   7       33.89       26.99      7.27 o
  11   7   7       87.14      105.80     14.98 o
  -9   8   7        4.51        2.58     13.95 o
  -8   8   7        8.82        6.67     12.14 o
  -7   8   7        0.71       -0.10      0.21 o
  -6   8   7       92.75       95.07      6.62 o
  -5   8   7       70.72       80.72      5.33 o
  -4   8   7      157.94      148.81      5.78 o
  -3   8   7       18.06       15.79      3.68 o
  -2   8   7       11.72       13.57      4.09 o
  -1   8   7       49.44       49.68      3.95 o
   0   8   7       13.86        7.46      3.72 o
   1   8   7        5.17        6.01      3.57 o
   2   8   7       84.99       80.33      5.01 o
   3   8   7      550.91      562.55     20.25 o
   4   8   7       28.12       31.05      4.14 o
   5   8   7      531.35      547.64     21.45 o
   6   8   7        3.66       -0.22      1.53 o
   7   8   7      102.54      113.75      7.63 o
   8   8   7       15.57       13.34      6.48 o
   9   8   7       56.26       51.97      7.66 o
  10   8   7        4.65        5.18      8.29 o
  11   8   7        7.90        6.48      9.74 o
  -8   9   7       16.70        7.36     12.59 o
  -7   9   7        3.20        1.67     10.62 o
  -6   9   7       43.83       28.92     10.12 o
  -5   9   7      123.62      114.45      8.65 o
  -4   9   7       26.16       14.53      5.70 o
  -3   9   7      225.50      208.73      9.95 o
  -2   9   7       80.85       72.36      4.67 o
  -1   9   7       10.84        6.94      4.16 o
   0   9   7       61.25       57.42      4.38 o
   1   9   7      247.73      251.23     12.13 o
   2   9   7      284.38      296.93     12.14 o
   3   9   7     2353.05     2559.87     47.69 o
   4   9   7      118.10      137.09      6.79 o
   5   9   7     1291.93     1382.58     24.94 o
   6   9   7       64.73       59.13      4.36 o
   7   9   7      146.49      153.27      4.75 o
   8   9   7       22.26        9.61      7.07 o
   9   9   7       32.82       34.45      8.28 o
  10   9   7       97.90      104.75      9.76 o
  -8  10   7        9.46        6.57     12.74 o
  -7  10   7        2.98        3.75     11.51 o
  -6  10   7       90.71       81.87     10.53 o
  -5  10   7       57.95       71.69      9.07 o
  -4  10   7       33.07       30.11      7.79 o
  -3  10   7       32.33       30.55      6.07 o
  -2  10   7      102.89       96.70      7.61 o
  -1  10   7      350.47      345.05     20.77 o
   0  10   7       33.83       29.33      5.58 o
   1  10   7     2150.19     2175.92     51.73 o
   2  10   7     1150.62     1175.51     31.99 o
   3  10   7      818.38      868.30     20.81 o
   4  10   7      956.90      993.29     11.55 o
   5  10   7       35.83       35.78      5.74 o
   6  10   7       12.12        7.39      6.43 o
   7  10   7       17.46       12.88      5.58 o
   8  10   7        3.63       -0.19      2.11 o
   9  10   7       46.93       50.16      9.03 o
  -7  11   7       17.89       22.50     13.36 o
  -6  11   7       35.74       31.31     10.99 o
  -5  11   7       31.90       30.50     10.42 o
  -4  11   7       85.93       96.67      8.48 o
  -3  11   7       21.17       22.52      6.76 o
  -2  11   7       25.20       25.57      6.56 o
  -1  11   7      149.18      142.27      5.76 o
   0  11   7      344.96      350.85      7.93 o
   1  11   7       96.17       97.04      6.09 o
   2  11   7      259.25      262.59      7.00 o
   3  11   7       72.72       80.37      5.62 o
   4  11   7      176.00      203.84     11.49 o
   5  11   7       38.49       30.80      6.83 o
   6  11   7        3.20       -0.05      6.79 o
   7  11   7        3.80       -0.64      6.19 o
   8  11   7       19.79       25.52     13.44 o
  -6  12   7      109.36      135.39     12.56 o
  -5  12   7        2.02        4.84     11.67 o
  -4  12   7       77.91       88.11      8.13 o
  -3  12   7       40.90       35.42      6.97 o
  -2  12   7       32.94       24.09      7.07 o
  -1  12   7       13.47       15.72      8.38 o
   0  12   7       42.80       45.50      7.03 o
   1  12   7        5.00        2.28      8.65 o
   2  12   7      136.82      131.35      6.68 o
   3  12   7      199.79      209.29      6.72 o
   4  12   7        8.52        9.01      7.04 o
   5  12   7       42.37       37.14      8.13 o
   6  12   7        2.93        0.67      3.96 o
   7  12   7        5.99        5.39     13.83 o
  -5  13   7        2.05       -5.02      8.48 o
  -4  13   7       81.22       84.44      8.91 o
  -3  13   7        2.61       -3.55      4.64 o
  -2  13   7        5.87        5.64      7.47 o
  -1  13   7        7.34        4.17      7.37 o
   0  13   7       41.22       41.36      7.89 o
   1  13   7       15.96       16.20      7.38 o
   2  13   7        7.02        6.15      7.49 o
   3  13   7        7.47        5.80      7.83 o
   4  13   7       40.97       46.57      8.20 o
   5  13   7        1.34        1.30      8.50 o
   6  13   7       13.87       19.44      9.38 o
  -4  14   7       80.65      104.68     13.45 o
  -3  14   7       12.74       18.72      9.67 o
  -2  14   7       64.64       76.37      9.41 o
  -1  14   7       13.38       20.72      9.17 o
   0  14   7        7.93        1.80      9.00 o
   1  14   7       52.15       67.46      9.11 o
   2  14   7       93.83      104.08      9.09 o
   3  14   7       71.98       91.31      9.23 o
   4  14   7       41.24       41.21      9.94 o
   5  14   7      149.24      166.98      9.96 o
  -1  15   7       11.23        9.78     10.16 o
   0  15   7       52.13       54.52     11.03 o
   1  15   7       17.35       15.86     10.71 o
   0 -10   8       23.08       30.51      9.38 o
   1 -10   8        5.93        7.10      8.43 o
   2 -10   8        4.65        0.64      7.97 o
   3 -10   8       18.50       17.18      8.57 o
   4 -10   8        2.10        0.39      0.77 o
   5 -10   8       13.54        9.11      8.54 o
   6 -10   8       16.97       19.33      8.91 o
  -2  -9   8       18.15       15.53     13.12 o
  -1  -9   8        5.85        3.63      8.01 o
   0  -9   8        9.50        9.88      7.73 o
   1  -9   8       12.08       11.01      7.17 o
   2  -9   8        7.21        3.62      7.09 o
   3  -9   8       25.12       21.17      7.49 o
   4  -9   8        0.91        0.43      3.95 o
   5  -9   8       24.41       18.87      7.80 o
   6  -9   8       24.76       19.49      8.39 o
   7  -9   8       19.29       20.69      8.36 o
   8  -9   8        6.38        7.81     12.29 o
  -3  -8   8       52.33       57.42      9.36 o
  -2  -8   8        6.39        5.49      7.68 o
  -1  -8   8        7.68        5.73      9.80 o
   0  -8   8       19.14       12.01      6.50 o
   1  -8   8        5.76        2.66      6.35 o
   2  -8   8       39.78       37.40      6.64 o
   3  -8   8       34.40       35.94      6.72 o
   4  -8   8       63.40       55.28      6.37 o
   5  -8   8       69.63       64.10      6.61 o
   6  -8   8       29.36       35.61      6.97 o
   7  -8   8        5.37        4.27      7.61 o
   8  -8   8       14.25        8.23     11.28 o
   9  -8   8       21.55       12.84     12.83 o
  -4  -7   8       69.47       87.79      8.98 o
  -3  -7   8        8.70        8.18      7.52 o
  -2  -7   8        2.90        3.14      6.98 o
  -1  -7   8        4.03        5.79      8.34 o
   0  -7   8       52.50       58.97      8.31 o
   1  -7   8      124.48      106.81      6.68 o
   2  -7   8      221.30      204.90      6.74 o
   3  -7   8      118.85      129.07      5.78 o
   4  -7   8      374.64      368.01     17.82 o
   5  -7   8       27.33       14.08      6.23 o
   6  -7   8       53.46       53.39      6.36 o
   7  -7   8      145.19      160.17      6.61 o
   8  -7   8       26.36       36.80      5.75 o
   9  -7   8       61.93       66.62      7.80 o
  10  -7   8       27.25       30.27      9.00 o
  -5  -6   8      101.07      123.98      9.25 o
  -4  -6   8       25.22       18.65      7.55 o
  -3  -6   8       10.87        5.59      6.81 o
  -2  -6   8       47.46       48.31      6.36 o
  -1  -6   8       37.64       47.56      5.58 o
   0  -6   8      150.63      131.21      8.17 o
   1  -6   8      545.32      500.29      9.12 o
   2  -6   8      215.89      214.95      6.62 o
   3  -6   8     1358.00     1401.54     24.70 o
   4  -6   8      139.56      131.47      5.33 o
   5  -6   8      784.95      861.22     11.34 o
   6  -6   8       69.48       76.42      5.48 o
   7  -6   8      172.08      172.50      5.98 o
   8  -6   8       50.91       43.32      6.36 o
   9  -6   8      108.93      123.78     12.60 o
  10  -6   8       90.96       87.67     11.43 o
  11  -6   8       71.42       86.38     12.08 o
  -6  -5   8       57.91       63.34      9.83 o
  -5  -5   8        9.74       16.33      8.31 o
  -4  -5   8        2.58       -0.03      4.30 o
  -3  -5   8       25.09       17.36      6.41 o
  -2  -5   8        6.24        2.21      7.37 o
  -1  -5   8      447.35      447.82     19.94 o
   0  -5   8      103.98       99.74      7.57 o
   1  -5   8      911.74      940.45     16.96 o
   2  -5   8      539.00      568.26     15.73 o
   3  -5   8      401.67      412.84     22.04 o
   4  -5   8      367.24      374.04      7.09 o
   5  -5   8      229.87      218.95      8.46 o
   6  -5   8      236.88      247.24      7.22 o
   7  -5   8       90.94       91.73      4.91 o
   8  -5   8       59.40       57.40      5.75 o
   9  -5   8       46.20       45.41      6.50 o
  10  -5   8       40.94       42.33      7.41 o
  11  -5   8       49.73       60.06     11.47 o
  -7  -4   8       17.60       23.49     16.37 o
  -6  -4   8        0.77        1.39     11.74 o
  -5  -4   8       56.21       62.05     13.68 o
  -4  -4   8        0.48       -3.89      5.74 o
  -3  -4   8       49.17       46.34      5.54 o
  -2  -4   8       70.59       59.43      5.07 o
  -1  -4   8       21.01       19.83      7.53 o
   0  -4   8       57.33       49.20      7.21 o
   1  -4   8      164.98      158.71      7.82 o
   2  -4   8      126.10      117.89      5.29 o
   3  -4   8      406.99      420.27     14.74 o
   4  -4   8      177.87      204.78      3.90 o
   5  -4   8      157.27      150.69      4.54 o
   6  -4   8       40.54       35.35      4.64 o
   7  -4   8      252.64      254.71      7.81 o
   8  -4   8      164.77      161.93      4.86 o
   9  -4   8      133.77      136.91      5.93 o
  10  -4   8       61.14       60.99      6.89 o
  11  -4   8       24.43       28.84     11.21 o
  12  -4   8       40.30       45.50     12.51 o
  -7  -3   8       20.68       31.11     13.84 o
  -6  -3   8      119.53      131.86     12.85 o
  -5  -3   8       43.52       47.79      7.60 o
  -4  -3   8       27.24       23.74      5.86 o
  -3  -3   8       49.87       41.27      4.78 o
  -2  -3   8      186.73      161.51      9.41 o
  -1  -3   8        3.44        0.28      3.50 o
   0  -3   8      118.60      144.52      4.88 o
   1  -3   8       67.79       64.07      2.64 o
   2  -3   8      235.81      241.23     16.83 o
   3  -3   8       97.88       93.63      2.73 o
   4  -3   8      241.80      263.91      4.09 o
   5  -3   8      105.29      117.19      4.85 o
   6  -3   8      103.12       94.62      3.76 o
   7  -3   8       45.59       47.94      4.51 o
   8  -3   8        7.78        6.36      4.72 o
   9  -3   8       13.38        8.83      5.44 o
  10  -3   8        4.15       -4.00      6.36 o
  11  -3   8       73.20       69.34      9.47 o
  12  -3   8       15.10       13.36     11.43 o
  -8  -2   8       26.61       28.72     15.97 o
  -7  -2   8       25.37       15.77     10.63 o
  -6  -2   8       76.19       66.59      7.44 o
  -5  -2   8       27.12       22.37      6.73 o
  -4  -2   8      360.07      338.16     17.65 o
  -3  -2   8       19.71       26.07      4.91 o
  -2  -2   8       39.76       38.32      4.22 o
  -1  -2   8        9.73        6.57      3.65 o
   0  -2   8       29.47       26.17      2.39 o
   1  -2   8      199.87      195.53      6.34 o
   2  -2   8      236.79      272.92      4.55 o
   3  -2   8      144.16      148.21      3.05 o
   4  -2   8      396.46      437.15      4.73 o
   5  -2   8      120.65      145.08      3.09 o
   6  -2   8       75.34       69.93      2.83 o
   7  -2   8       52.76       53.03      3.85 o
   8  -2   8      145.35      155.33      4.20 o
   9  -2   8       36.51       33.18      5.47 o
  10  -2   8       78.72       86.94      8.79 o
  11  -2   8       23.67        8.84     10.25 o
  12  -2   8      153.33      151.31     10.83 o
  -8  -1   8       58.42       57.66     12.94 o
  -7  -1   8       33.24       29.11     11.99 o
  -6  -1   8      104.91      104.32     11.22 o
  -5  -1   8       76.58       79.47     12.23 o
  -4  -1   8       83.22       74.73      4.88 o
  -3  -1   8        1.39        0.88      3.14 o
  -2  -1   8       85.39       81.99      4.19 o
  -1  -1   8       82.15       81.14      2.71 o
   0  -1   8       85.23       71.34      2.93 o
   1  -1   8      127.45      147.44      4.96 o
   2  -1   8      332.61      328.32      4.95 o
   3  -1   8      102.61      123.08      4.12 o
   4  -1   8       35.51       38.63      3.16 o
   5  -1   8      547.19      615.67      7.29 o
   6  -1   8      123.33      150.61      3.74 o
   7  -1   8       18.49       20.90      2.98 o
   8  -1   8      204.54      194.40      3.43 o
   9  -1   8       81.85       76.18      4.08 o
  10  -1   8      395.37      375.88     12.81 o
  11  -1   8      145.75      135.20      6.52 o
  12  -1   8      164.64      162.39     17.91 o
  13  -1   8       70.16       83.44      8.63 o
  -8   0   8        5.86       12.10     11.41 o
  -7   0   8       53.80       41.51     12.15 o
  -6   0   8        2.78       -0.36      1.59 o
  -5   0   8       18.34       16.66      5.45 o
  -4   0   8       56.73       55.38      4.40 o
  -3   0   8      175.73      186.68     11.40 o
  -2   0   8       67.48       75.18      2.80 o
  -1   0   8       72.38       65.88      2.93 o
   0   0   8      180.83      176.93      3.32 o
   1   0   8      973.92     1057.86      8.35 o
   2   0   8     1208.70     1310.53      9.67 o
   3   0   8     1462.03     1560.85     30.14 o
   4   0   8      960.37     1073.13     21.01 o
   5   0   8       13.19       10.42      2.12 o
   6   0   8      495.40      502.62      7.24 o
   7   0   8      425.75      445.10      6.66 o
   8   0   8      497.65      505.91     11.29 o
   9   0   8       36.35       33.95      4.82 o
  10   0   8      101.21      100.69      5.92 o
  11   0   8       18.97       17.43      6.27 o
  12   0   8       80.90       81.16      8.04 o
  13   0   8        2.27       -0.52      5.88 o
  -8   1   8        0.83       -0.94      2.32 o
  -7   1   8       38.96       29.19     11.07 o
  -6   1   8       19.03       22.63      5.76 o
  -5   1   8       16.13       12.86      5.26 o
  -4   1   8      110.75      110.47      4.88 o
  -3   1   8      159.00      143.60      5.19 o
  -2   1   8       22.73       17.52      2.75 o
  -1   1   8       98.81       91.49      2.76 o
   0   1   8       74.71       81.19      2.60 o
   1   1   8      812.59      854.81      7.93 o
   2   1   8      860.61      880.96     25.19 o
   3   1   8     1290.56     1359.71     44.60 o
   4   1   8     1085.43     1155.64     15.79 o
   5   1   8      409.35      441.49      9.41 o
   6   1   8      601.73      626.81      6.14 o
   7   1   8      391.64      384.75      7.18 o
   8   1   8      190.88      208.93      4.19 o
   9   1   8      107.97      100.26      8.36 o
  10   1   8      112.48      107.90      5.66 o
  11   1   8       41.27       30.85      6.45 o
  12   1   8        2.30        7.28      7.51 o
  13   1   8       58.68       48.18      9.30 o
  -9   2   8        8.40        7.39     13.64 o
  -8   2   8      102.60      102.24     13.29 o
  -7   2   8      125.92      121.32      9.85 o
  -6   2   8      255.10      279.10     12.47 o
  -5   2   8       87.33       85.25      4.99 o
  -4   2   8      362.84      364.52      7.12 o
  -3   2   8      122.54      121.28      5.18 o
  -2   2   8       94.57       89.95      2.96 o
  -1   2   8       67.08       74.20      2.68 o
   0   2   8       49.34       39.16      2.27 o
   1   2   8      227.80      253.37      4.78 o
   2   2   8      209.92      212.07      4.48 o
   3   2   8     1275.34     1345.79     10.28 o
   4   2   8       15.31       18.93      2.74 o
   5   2   8     1514.34     1577.90     11.39 o
   6   2   8      419.01      431.26     10.44 o
   7   2   8      581.04      607.11     21.04 o
   8   2   8      408.31      419.74      7.80 o
   9   2   8       43.27       47.09      4.48 o
  10   2   8        8.45        9.81      5.94 o
  11   2   8      104.82       96.43      7.29 o
  12   2   8       15.60       18.16      7.65 o
  13   2   8       30.67       14.69      9.80 o
  -9   3   8       49.31       51.68     14.01 o
  -8   3   8       38.40       25.14     12.23 o
  -7   3   8      249.77      275.50     11.67 o
  -6   3   8      526.00      619.64     27.01 o
  -5   3   8      154.71      154.36      4.44 o
  -4   3   8     1183.92     1208.03     34.61 o
  -3   3   8       91.08       89.11      2.85 o
  -2   3   8     1070.16     1083.44      7.21 o
  -1   3   8       27.82       29.52      2.04 o
   0   3   8       34.48       35.93      2.60 o
   1   3   8      556.19      565.22      8.23 o
   2   3   8      843.76      828.80      8.23 o
   3   3   8      594.16      606.49      7.84 o
   4   3   8      351.20      394.68      6.05 o
   5   3   8      573.08      632.95     17.41 o
   6   3   8      374.18      405.15      9.40 o
   7   3   8       34.12       36.86      3.82 o
   8   3   8      108.87      105.18      5.71 o
   9   3   8        0.07       -2.85      2.85 o
  10   3   8        4.63        1.35      5.95 o
  11   3   8       25.58       36.16      6.69 o
  12   3   8       58.00       48.84      8.70 o
  -9   4   8        6.05        2.82     12.68 o
  -8   4   8       62.64       62.99      9.69 o
  -7   4   8        2.14       -1.76      4.71 o
  -6   4   8      425.27      448.89     14.40 o
  -5   4   8       45.29       49.59      4.20 o
  -4   4   8     1085.54     1102.04     22.31 o
  -3   4   8      369.49      394.63      4.89 o
  -2   4   8      303.35      299.40      4.48 o
  -1   4   8      220.08      215.53      3.33 o
   0   4   8        8.89       13.02      2.41 o
   1   4   8       83.30       90.12      2.45 o
   2   4   8       47.40       55.70      3.59 o
   3   4   8     2138.45     2326.16     24.90 o
   4   4   8      133.36      163.36     11.22 o
   5   4   8      397.62      446.06     15.80 o
   6   4   8      106.05      106.83      4.41 o
   7   4   8      148.23      145.88      5.39 o
   8   4   8       66.76       62.90      4.64 o
   9   4   8       17.97       17.03      5.56 o
  10   4   8       25.19       15.31      6.21 o
  11   4   8        1.32        0.11      1.17 o
  12   4   8       31.81       22.29      8.94 o
  -9   5   8       16.12        9.46      9.74 o
  -8   5   8       34.66       23.23      8.54 o
  -7   5   8       61.93       64.87      7.37 o
  -6   5   8       26.30       21.61      6.54 o
  -5   5   8       85.38       96.07      4.21 o
  -4   5   8      234.96      222.33      4.13 o
  -3   5   8       58.34       59.68      2.86 o
  -2   5   8       22.68       17.51      2.60 o
  -1   5   8       36.77       39.58      2.20 o
   0   5   8       26.09       29.92      2.38 o
   1   5   8      482.94      555.39     13.95 o
   2   5   8      274.89      291.62      7.89 o
   3   5   8      944.79     1047.45     40.18 o
   4   5   8       45.65       40.35      7.75 o
   5   5   8      115.92      109.33      4.69 o
   6   5   8       27.34       25.39      3.55 o
   7   5   8       95.65       84.95      4.39 o
   8   5   8      124.30      106.99      5.00 o
   9   5   8       10.98       11.44      5.75 o
  10   5   8       65.38       54.37      5.92 o
  11   5   8        0.21       -2.34      3.22 o
  12   5   8       36.67       37.44      9.10 o
  -9   6   8        6.55        8.94      9.94 o
  -8   6   8        9.66        7.82      8.42 o
  -7   6   8       56.95       56.67      7.47 o
  -6   6   8      148.89      145.37      6.14 o
  -5   6   8       27.31       21.46      5.74 o
  -4   6   8       67.49       58.58      4.04 o
  -3   6   8       50.90       49.71      2.98 o
  -2   6   8       97.78       94.49      2.85 o
  -1   6   8        3.32        0.06      1.83 o
   0   6   8       30.41       27.92      3.16 o
   1   6   8       21.42       18.19      3.06 o
   2   6   8       17.28       20.19      2.76 o
   3   6   8      119.00      131.10     12.99 o
   4   6   8      212.22      233.92     18.75 o
   5   6   8      105.32      112.87      4.71 o
   6   6   8      180.40      180.23      6.43 o
   7   6   8      101.70       93.81      4.82 o
   8   6   8       15.91       16.72      5.03 o
   9   6   8        4.41        0.51      3.73 o
  10   6   8       48.54       40.14      6.67 o
  11   6   8        4.25        2.33      8.55 o
  12   6   8        2.70        1.25      8.24 o
  -8   7   8       12.93       12.08      8.58 o
  -7   7   8       22.12       28.62      7.74 o
  -6   7   8       81.61       91.45     11.02 o
  -5   7   8       69.88       60.54      5.68 o
  -4   7   8       41.31       32.14      4.30 o
  -3   7   8       23.90       20.27      3.80 o
  -2   7   8       50.86       45.50      3.20 o
  -1   7   8       27.42       31.32      3.77 o
   0   7   8       53.93       53.48      3.77 o
   1   7   8       36.89       36.58      3.93 o
   2   7   8       14.47       22.01      3.34 o
   3   7   8       26.44       25.52      4.68 o
   4   7   8      125.32      124.81      4.61 o
   5   7   8      136.14      125.26      3.60 o
   6   7   8        0.11       -0.51      0.58 o
   7   7   8      126.19      119.11      7.60 o
   8   7   8       12.42        7.90      5.52 o
   9   7   8        3.66        0.01      1.32 o
  10   7   8        2.61       -0.78      3.21 o
  11   7   8       12.72       13.37      8.82 o
  -8   8   8       46.29       40.68     13.16 o
  -7   8   8       37.83       43.66     11.18 o
  -6   8   8      187.33      187.54      6.86 o
  -5   8   8      104.06      125.56      5.97 o
  -4   8   8       78.17       59.93      4.45 o
  -3   8   8       46.36       36.27      3.83 o
  -2   8   8      161.55      143.39     15.27 o
  -1   8   8       54.24       47.02      4.42 o
   0   8   8       19.33       21.50      4.53 o
   1   8   8       70.85       68.97      5.17 o
   2   8   8       76.83       71.38      3.79 o
   3   8   8      194.66      201.15      5.31 o
   4   8   8      112.02      109.51      6.07 o
   5   8   8      477.03      466.36     18.70 o
   6   8   8       66.43       69.05      4.04 o
   7   8   8       49.92       48.38      5.51 o
   8   8   8       15.68       13.70      6.07 o
   9   8   8       13.57        9.24      7.06 o
  10   8   8        1.57        2.31      8.45 o
  11   8   8        2.94       -0.01      1.18 o
  -8   9   8       27.78       16.39     14.15 o
  -7   9   8       20.42       18.51     11.98 o
  -6   9   8       17.62        1.72      4.30 o
  -5   9   8        9.76        2.85      9.02 o
  -4   9   8       32.48       18.38      6.47 o
  -3   9   8       98.14       88.58      5.66 o
  -2   9   8      135.80      117.92      5.41 o
  -1   9   8       87.07       92.26      7.89 o
   0   9   8       19.50       19.92      4.47 o
   1   9   8       31.68       31.96      4.61 o
   2   9   8      289.57      296.52      8.09 o
   3   9   8      522.90      564.45     15.44 o
   4   9   8      224.04      237.39      4.88 o
   5   9   8      287.87      314.89     10.07 o
   6   9   8        8.27        5.49      4.31 o
   7   9   8       25.49       21.91      5.99 o
   8   9   8       21.07        6.96      6.98 o
   9   9   8        1.16       -4.92      5.33 o
  10   9   8        0.29       -2.40      6.35 o
  -7  10   8       54.19       49.68     12.69 o
  -6  10   8       14.09       24.01     11.66 o
  -5  10   8      176.29      205.53     10.23 o
  -4  10   8      183.10      180.62      6.84 o
  -3  10   8       47.94       42.75      6.79 o
  -2  10   8       42.83       43.93      5.60 o
  -1  10   8       26.53       20.85      5.24 o
   0  10   8       79.09       77.10      5.35 o
   1  10   8       44.75       40.20      5.60 o
   2  10   8      297.85      310.11      8.65 o
   3  10   8      145.68      164.01      9.82 o
   4  10   8       27.98       36.61      5.54 o
   5  10   8       49.53       50.81      5.81 o
   6  10   8       10.17        3.06      6.02 o
   7  10   8        8.21        6.19      6.82 o
   8  10   8        9.02        0.24      4.47 o
   9  10   8        1.50        1.78      9.68 o
  -7  11   8       69.63       90.87     14.39 o
  -6  11   8       24.96       25.62     11.99 o
  -5  11   8      100.29      115.02     11.04 o
  -4  11   8      172.64      169.98      7.53 o
  -3  11   8       28.89       29.42      7.06 o
  -2  11   8       33.76       38.14      6.52 o
  -1  11   8       29.59       33.38      5.92 o
   0  11   8       35.79       31.60      7.61 o
   1  11   8       13.11       14.14      6.06 o
   2  11   8        4.88        8.23      6.01 o
   3  11   8       37.34       41.31      5.90 o
   4  11   8       82.49       93.29      6.44 o
   5  11   8       54.70       60.18      6.49 o
   6  11   8       10.24        7.75     10.38 o
   7  11   8       17.46       21.86     11.99 o
   8  11   8        4.14        1.22     10.14 o
   9  11   8        2.46       -0.33     26.45 o
  -6  12   8      156.48      182.69     14.01 o
  -5  12   8       25.62       32.76     12.33 o
  -4  12   8      146.06      167.87     17.30 o
  -3  12   8       19.04       20.17      7.19 o
  -2  12   8       15.25       14.46      7.08 o
  -1  12   8       13.09       15.95      6.64 o
   0  12   8        5.47        9.12      6.35 o
   1  12   8        6.17        5.17      6.61 o
   2  12   8       51.45       49.01      6.90 o
   3  12   8       32.71       41.22      6.80 o
   4  12   8       16.74       17.74      7.19 o
   5  12   8        4.42        4.24      7.24 o
   6  12   8        4.26       12.41     12.81 o
   7  12   8        3.02        7.24     13.76 o
   8  12   8        5.40       -1.95      6.16 o
  -5  13   8       55.81       65.84     13.93 o
  -4  13   8       15.13       17.33      9.29 o
  -3  13   8        7.54        4.55      8.75 o
  -2  13   8        1.76        6.79      7.70 o
  -1  13   8        8.52       10.61      7.90 o
   0  13   8        1.77        5.70      7.19 o
   1  13   8        0.26       -0.75      2.31 o
   2  13   8        1.53       -0.34      2.03 o
   3  13   8       13.54       15.65      7.96 o
   4  13   8        3.55        0.17     10.16 o
   5  13   8        3.44        5.41      9.09 o
   6  13   8        0.22        3.19     14.10 o
  -3  14   8       14.10       19.02      9.32 o
  -2  14   8        3.01        7.91      8.96 o
  -1  14   8        0.79        0.02      1.35 o
   0  14   8       16.45       15.16      8.67 o
   1  14   8        8.50        4.29      8.81 o
   2  14   8        2.40        0.55      3.27 o
   3  14   8        6.26        5.55      9.73 o
   4  14   8        8.75        6.75     11.08 o
   5  14   8        2.65       -7.63     12.56 o
   0  15   8        7.66       -0.09      7.37 o
   1  15   8       21.33       17.81     10.28 o
   3 -10   9       50.77       55.55      9.51 o
   4 -10   9        5.83        6.10      9.46 o
   0  -9   9       30.51       30.38      8.97 o
   1  -9   9       13.23       10.53      8.42 o
   2  -9   9        4.09        4.83      7.78 o
   3  -9   9       14.85       11.74      7.96 o
   4  -9   9       57.46       52.62      8.20 o
   5  -9   9        5.48        3.82      7.94 o
   6  -9   9        8.29       11.92      8.61 o
   7  -9   9        0.18        1.05      5.02 o
  -2  -8   9       41.20       41.57     13.63 o
  -1  -8   9        4.29       -2.69      5.70 o
   0  -8   9       43.08       48.46      8.08 o
   1  -8   9       14.58       10.26      7.48 o
   2  -8   9        5.04        0.88      2.68 o
   3  -8   9       10.09        8.23      6.69 o
   4  -8   9       24.64       17.36      6.89 o
   5  -8   9        7.88       10.58      7.26 o
   6  -8   9       30.91       29.66      7.73 o
   7  -8   9       23.64       31.03      8.57 o
   8  -8   9       47.00       53.14     11.88 o
   9  -8   9       36.23       52.98     13.73 o
  -3  -7   9       14.29       12.64      8.71 o
  -2  -7   9       75.46       81.83      7.79 o
  -1  -7   9       11.79       15.80     10.19 o
   0  -7   9       11.08       15.52      9.25 o
   1  -7   9       28.45       30.11      6.95 o
   2  -7   9        1.14        0.18      2.06 o
   3  -7   9       88.77      104.28      6.16 o
   4  -7   9      214.39      230.18      9.46 o
   5  -7   9       48.47       49.89      6.47 o
   6  -7   9       56.41       59.54      6.86 o
   7  -7   9       88.99       93.29      7.25 o
   8  -7   9        7.48        5.18      7.50 o
   9  -7   9        5.59        6.46      7.94 o
  10  -7   9        4.09       13.41     11.99 o
  -4  -6   9       39.02       40.97     11.46 o
  -3  -6   9       23.51       23.73      8.07 o
  -2  -6   9        3.32        3.05      8.32 o
  -1  -6   9       40.55       29.60      9.08 o
   0  -6   9        4.11        1.64      7.99 o
   1  -6   9       32.49       33.22      5.86 o
   2  -6   9       72.64       72.04      5.40 o
   3  -6   9       48.76       40.51      8.09 o
   4  -6   9        9.48        9.40      5.68 o
   5  -6   9      188.78      194.41     14.57 o
   6  -6   9      109.82      107.20      5.96 o
   7  -6   9       32.97       31.57      6.80 o
   8  -6   9        1.64        3.44      6.89 o
   9  -6   9       83.24      102.35     10.16 o
  10  -6   9       23.70       29.31     11.41 o
  11  -6   9       11.56       12.71     13.10 o
  -5  -5   9       12.15       22.12      9.53 o
  -4  -5   9        3.35        1.60      8.11 o
  -3  -5   9       24.64       29.27      7.13 o
  -2  -5   9       24.22       22.49      6.41 o
  -1  -5   9       36.79       35.32      5.57 o
   0  -5   9       86.65       71.70      7.60 o
   1  -5   9      106.99       97.94      7.69 o
   2  -5   9       56.60       53.28      5.31 o
   3  -5   9      284.04      287.26      8.54 o
   4  -5   9       21.86       17.99      3.77 o
   5  -5   9       56.28       59.95      3.98 o
   6  -5   9       11.99       14.72      5.50 o
   7  -5   9       51.74       54.95      5.88 o
   8  -5   9        8.16       10.92      6.24 o
   9  -5   9       10.01       14.52      8.74 o
  10  -5   9        1.40        7.35      9.71 o
  11  -5   9        3.23        3.93     12.23 o
  -6  -4   9       72.73       79.52     11.91 o
  -5  -4   9        9.06       16.55      8.68 o
  -4  -4   9      178.34      197.43      7.34 o
  -3  -4   9       10.24        5.06      6.02 o
  -2  -4   9       54.35       52.72      5.97 o
  -1  -4   9       23.93       12.27      5.22 o
   0  -4   9       86.06       76.75      7.06 o
   1  -4   9       48.87       33.23      7.31 o
   2  -4   9       27.86       21.81      4.74 o
   3  -4   9      196.29      211.99      9.68 o
   4  -4   9       93.42       95.30      3.39 o
   5  -4   9       97.46       96.63      8.41 o
   6  -4   9       52.60       58.52      3.88 o
   7  -4   9       34.66       34.56      5.07 o
   8  -4   9        8.90        7.12      5.54 o
   9  -4   9        0.54        2.07      8.09 o
  10  -4   9        2.96       -1.27     96.63 o
  11  -4   9        0.93        0.56     11.37 o
  12  -4   9        0.35       -3.61      8.41 o
  -6  -3   9       31.70       31.58      9.14 o
  -5  -3   9       28.04       37.74      8.23 o
  -4  -3   9       32.52       30.45      6.81 o
  -3  -3   9      118.79      126.11      9.48 o
  -2  -3   9       16.74        6.76      5.04 o
  -1  -3   9       31.77       25.74      4.64 o
   0  -3   9        6.20        4.54      5.65 o
   1  -3   9       12.03        8.16      5.41 o
   2  -3   9       93.04       99.19      3.46 o
   3  -3   9       99.29       97.70      3.70 o
   4  -3   9       13.27       18.49      3.08 o
   5  -3   9       63.80       68.03      3.16 o
   6  -3   9       26.20       21.56      3.47 o
   7  -3   9        0.54       -1.68      4.90 o
   8  -3   9       27.03       26.61      5.05 o
   9  -3   9        1.39       -2.43      6.53 o
  10  -3   9        1.39        2.78      8.39 o
  11  -3   9        2.40        2.94     10.87 o
  12  -3   9        5.18        3.47      8.90 o
  -7  -2   9       28.67       20.72     15.05 o
  -6  -2   9       50.10       51.54      8.40 o
  -5  -2   9      101.87      115.12     14.28 o
  -4  -2   9      151.06      133.88      6.28 o
  -3  -2   9       48.38       46.21      5.39 o
  -2  -2   9      131.73      122.23      6.00 o
  -1  -2   9       21.86       19.11      5.47 o
   0  -2   9       68.48       62.37      4.25 o
   1  -2   9       31.29       36.27      4.54 o
   2  -2   9       14.60       14.92      3.43 o
   3  -2   9        1.15       -0.14      0.94 o
   4  -2   9       24.61       22.78      2.81 o
   5  -2   9        1.31        2.27      2.95 o
   6  -2   9       61.46       66.94      2.98 o
   7  -2   9       27.30       30.09      3.56 o
   8  -2   9       30.34       31.82      4.68 o
   9  -2   9        9.27       11.20      5.23 o
  10  -2   9        6.61        9.28      6.19 o
  11  -2   9       13.41       13.26      6.49 o
  12  -2   9        6.04        4.77     12.19 o
  -7  -1   9        4.21       17.16     12.79 o
  -6  -1   9        3.01        2.83      7.78 o
  -5  -1   9       62.38       66.87      7.65 o
  -4  -1   9       55.15       62.32      6.90 o
  -3  -1   9       45.82       43.32      5.18 o
  -2  -1   9       12.01        7.38      4.52 o
  -1  -1   9       70.06       56.33      6.36 o
   0  -1   9       14.84       14.27      2.56 o
   1  -1   9        0.98        1.46      3.06 o
   2  -1   9       18.56       22.47      3.18 o
   3  -1   9        2.89        0.51      1.53 o
   4  -1   9       12.65       13.47      2.53 o
   5  -1   9        2.30        0.69      1.41 o
   6  -1   9        0.69       -0.54      1.51 o
   7  -1   9       31.05       32.79      3.18 o
   8  -1   9        0.52       -1.61      2.98 o
   9  -1   9       90.03       97.26      5.30 o
  10  -1   9       24.95       19.65      5.81 o
  11  -1   9       12.98        4.76      6.70 o
  12  -1   9       16.63       14.01      7.17 o
  -8   0   9        0.78       -3.45      9.93 o
  -7   0   9        1.94       -5.49      9.32 o
  -6   0   9       49.93       61.65     14.43 o
  -5   0   9        4.12        0.91     12.17 o
  -4   0   9        3.25       -2.16      3.26 o
  -3   0   9        6.36        4.31      4.53 o
  -2   0   9       84.17       91.60      5.17 o
  -1   0   9       45.29       42.52      4.54 o
   0   0   9       29.57       28.89      2.61 o
   1   0   9        1.08        1.91      3.80 o
   2   0   9        0.51        0.32      1.90 o
   3   0   9       86.72       97.14      2.39 o
   4   0   9        5.25        5.28      2.17 o
   5   0   9       47.67       49.60      2.12 o
   6   0   9       15.69       11.01      2.50 o
   7   0   9       36.39       37.52      4.16 o
   8   0   9       58.00       59.26      4.42 o
   9   0   9       53.01       51.80      5.07 o
  10   0   9       29.81       25.07      5.05 o
  11   0   9        4.34        2.41      5.91 o
  12   0   9       27.95       29.25      7.69 o
  -8   1   9       13.69        1.46     12.69 o
  -7   1   9       10.99       15.40     11.86 o
  -6   1   9       23.77       24.20      7.00 o
  -5   1   9       20.35       20.43      5.99 o
  -4   1   9       28.33       28.85      4.95 o
  -3   1   9      102.94       99.25      4.73 o
  -2   1   9      163.56      167.69      7.86 o
  -1   1   9      177.65      184.66      9.09 o
   0   1   9        1.83        2.44      2.54 o
   1   1   9       36.12       33.86      2.96 o
   2   1   9       85.42       82.11      3.31 o
   3   1   9       62.82       74.28      1.89 o
   4   1   9       30.50       30.29      1.25 o
   5   1   9       25.86       21.42      3.29 o
   6   1   9       43.98       44.63      3.32 o
   7   1   9        0.94        2.54      3.82 o
   8   1   9       47.34       42.75      3.49 o
   9   1   9       24.64       17.20      4.90 o
  10   1   9        8.56        8.35      5.98 o
  11   1   9       19.53       16.32      6.70 o
  12   1   9        1.98       -1.83      2.31 o
  13   1   9       46.66       48.53      8.73 o
  -8   2   9        1.76        0.03     12.84 o
  -7   2   9       11.53       12.62     10.97 o
  -6   2   9       24.46       25.30      6.46 o
  -5   2   9       45.54       44.61      6.67 o
  -4   2   9       26.10       24.37      5.03 o
  -3   2   9       61.96       54.16      3.79 o
  -2   2   9       49.34       50.62      5.60 o
  -1   2   9      244.66      234.08      7.87 o
   0   2   9       25.76       27.31      3.21 o
   1   2   9       70.15       68.21      3.20 o
   2   2   9       22.20       19.28      3.09 o
   3   2   9       13.62       15.74      1.14 o
   4   2   9       18.92       20.04      3.12 o
   5   2   9       26.74       25.71      3.18 o
   6   2   9       29.03       31.73      3.55 o
   7   2   9      136.75      134.42      4.43 o
   8   2   9      184.73      195.29      4.31 o
   9   2   9        3.63        1.61      4.65 o
  10   2   9       21.01       20.33      6.22 o
  11   2   9        5.07        5.49      7.35 o
  12   2   9        1.72        4.25      7.36 o
  -8   3   9        2.18        5.39     12.23 o
  -7   3   9       11.70       10.35     11.20 o
  -6   3   9       57.28       62.31      9.51 o
  -5   3   9      173.03      179.18     14.68 o
  -4   3   9        8.51        3.75      4.66 o
  -3   3   9      534.53      560.06     11.78 o
  -2   3   9      296.11      280.43      4.30 o
  -1   3   9      174.64      172.62      3.35 o
   0   3   9      113.97      120.79      9.65 o
   1   3   9        3.82        4.37      2.95 o
   2   3   9      144.92      149.28      7.03 o
   3   3   9        0.67        0.27      3.17 o
   4   3   9        8.69        7.12      3.04 o
   5   3   9      102.36       94.13      3.81 o
   6   3   9      169.71      166.52      6.10 o
   7   3   9       72.64       66.43      5.13 o
   8   3   9       36.84       30.86      4.65 o
   9   3   9       15.69       10.55      5.40 o
  10   3   9        0.48       -0.12      0.21 o
  11   3   9        7.02        4.55      8.53 o
  12   3   9       56.00       64.01      7.50 o
  -8   4   9        8.98       13.33     12.45 o
  -7   4   9       16.56        8.61     11.09 o
  -6   4   9       55.41       48.34      6.85 o
  -5   4   9        1.60        0.27      1.33 o
  -4   4   9      154.43      172.51      4.00 o
  -3   4   9      588.65      623.02      6.37 o
  -2   4   9       13.57        8.85      2.88 o
  -1   4   9      652.60      665.04     11.36 o
   0   4   9       20.16       18.06      2.65 o
   1   4   9       23.08       17.70      2.35 o
   2   4   9      209.28      237.66      4.44 o
   3   4   9       12.07       13.18      3.48 o
   4   4   9      278.61      296.13      5.86 o
   5   4   9      105.15      103.63      4.57 o
   6   4   9       57.98       64.84      5.60 o
   7   4   9      129.33      121.23      4.76 o
   8   4   9       76.60       86.50      4.99 o
   9   4   9       18.04       16.21      5.27 o
  10   4   9       44.48       41.50      6.02 o
  11   4   9        8.97        5.15      7.27 o
  12   4   9       18.85       11.14      8.29 o
  -8   5   9        3.62        6.32      8.80 o
  -7   5   9       40.72       29.84      7.92 o
  -6   5   9       34.78       33.85      6.74 o
  -5   5   9      496.29      516.65     16.08 o
  -4   5   9      103.62      103.90      3.71 o
  -3   5   9      284.37      268.20      4.51 o
  -2   5   9       60.63       65.01      2.82 o
  -1   5   9      108.40      117.33      2.88 o
   0   5   9        3.52        3.38      2.72 o
   1   5   9       17.81       16.57      2.56 o
   2   5   9       18.89       20.01      2.44 o
   3   5   9      686.59      745.93     26.37 o
   4   5   9      171.29      182.83      8.78 o
   5   5   9      132.29      132.44      7.02 o
   6   5   9      211.51      209.40      8.13 o
   7   5   9       60.25       58.55      4.17 o
   8   5   9      125.45      108.08      5.14 o
   9   5   9       66.93       70.08      6.25 o
  10   5   9        3.02        0.28      4.49 o
  11   5   9        1.53       -1.29      5.05 o
  12   5   9       40.70       31.62      9.59 o
  -8   6   9        2.28        0.56      8.36 o
  -7   6   9        9.25        5.82      7.92 o
  -6   6   9       13.71       13.80      7.03 o
  -5   6   9       56.39       60.86      5.03 o
  -4   6   9       25.94       25.73      3.81 o
  -3   6   9       43.45       38.50      3.39 o
  -2   6   9       91.10       97.03      3.01 o
  -1   6   9       24.76       24.62      3.28 o
   0   6   9       15.45       25.47      3.67 o
   1   6   9       10.46        8.33      2.82 o
   2   6   9       54.63       68.05      3.02 o
   3   6   9      127.97      133.93      8.06 o
   4   6   9      137.46      148.43     16.53 o
   5   6   9      219.25      231.37      8.45 o
   6   6   9       25.16       16.15      4.52 o
   7   6   9       59.33       49.41      4.36 o
   8   6   9       35.90       27.04      5.35 o
   9   6   9       34.64       28.52      6.29 o
  10   6   9       51.47       44.45      6.83 o
  11   6   9       16.28       13.53      7.40 o
  12   6   9       31.78       35.12      9.49 o
  -8   7   9        2.35       -2.45      7.10 o
  -7   7   9       15.86       19.13      8.46 o
  -6   7   9       29.07       29.21      7.45 o
  -5   7   9       46.32       53.79      6.33 o
  -4   7   9       20.55       18.42      4.61 o
  -3   7   9       17.49        9.34      4.25 o
  -2   7   9       24.62       26.32      3.72 o
  -1   7   9        4.37        6.40      4.18 o
   0   7   9       13.53       19.68      4.08 o
   1   7   9       31.09       35.73      3.74 o
   2   7   9      130.10      132.52      8.63 o
   3   7   9       32.13       26.74      4.05 o
   4   7   9      127.05      136.91     12.80 o
   5   7   9       29.69       23.58      4.39 o
   6   7   9        8.39        5.32      4.48 o
   7   7   9      300.13      292.53      9.48 o
   8   7   9        9.27        3.70      5.84 o
   9   7   9       54.56       41.47      6.56 o
  10   7   9       21.36       21.85      7.51 o
  11   7   9       15.70       24.58      8.90 o
  -8   8   9       15.61       10.08     12.53 o
  -7   8   9        1.61       -4.01      4.03 o
  -6   8   9       14.69       16.68      7.58 o
  -5   8   9       11.90       15.33      6.74 o
  -4   8   9      111.61       98.41      4.76 o
  -3   8   9       17.56       12.05      4.44 o
  -2   8   9       92.37       72.80      4.73 o
  -1   8   9        7.21        5.43      4.70 o
   0   8   9       83.01       84.29      6.61 o
   1   8   9       25.98       23.10      3.82 o
   2   8   9       14.04       10.26      4.14 o
   3   8   9       38.80       36.81      5.48 o
   4   8   9       38.55       43.12      3.34 o
   5   8   9      475.02      454.70     18.71 o
   6   8   9      330.03      363.59      8.41 o
   7   8   9      635.28      635.98      9.86 o
   8   8   9       63.79       74.11      6.55 o
   9   8   9       11.76        8.96      7.35 o
  10   8   9        1.68       -0.29      2.46 o
  11   8   9        4.49        0.14      2.74 o
  -7   9   9        8.51        3.60     13.09 o
  -6   9   9       28.79       20.89     11.37 o
  -5   9   9       17.61       19.16     10.06 o
  -4   9   9      157.68      154.73      6.34 o
  -3   9   9       97.58       87.66      8.04 o
  -2   9   9      202.00      175.36     19.44 o
  -1   9   9      107.50       84.85      9.11 o
   0   9   9       63.20       55.22      5.16 o
   1   9   9       12.39       12.80      4.69 o
   2   9   9       72.93       74.95      4.58 o
   3   9   9      274.36      303.59      6.53 o
   4   9   9       27.64       28.24      3.72 o
   5   9   9      747.38      832.92     33.86 o
   6   9   9       17.43       15.14      5.71 o
   7   9   9      332.02      321.39     20.96 o
   8   9   9       65.68       53.12      7.28 o
   9   9   9       16.22       15.24      7.61 o
  10   9   9       16.54       14.21      9.23 o
  -7  10   9       12.59       19.89     14.28 o
  -6  10   9       34.77       31.20     12.42 o
  -5  10   9       21.37       36.63     11.34 o
  -4  10   9       20.48       17.82      7.29 o
  -3  10   9       41.70       32.89      6.44 o
  -2  10   9        6.24        5.25      5.90 o
  -1  10   9       22.42       21.21      6.02 o
   0  10   9       48.57       51.36      5.45 o
   1  10   9       15.60        9.33      5.49 o
   2  10   9       19.96       22.22      6.88 o
   3  10   9      578.22      622.65     35.27 o
   4  10   9      261.73      279.57     25.19 o
   5  10   9      360.50      341.80     12.26 o
   6  10   9      344.71      328.46     12.13 o
   7  10   9        1.16        1.89      7.13 o
   8  10   9      167.15      161.89      9.63 o
   9  10   9        5.57       -2.61      7.84 o
  -6  11   9        7.78        8.91     12.83 o
  -5  11   9       19.68       20.89     12.08 o
  -4  11   9       50.28       53.25      7.61 o
  -3  11   9       36.13       32.96      7.25 o
  -2  11   9       65.82       62.18      7.02 o
  -1  11   9      190.74      185.53     21.22 o
   0  11   9       51.72       50.66      6.17 o
   1  11   9       10.54       13.51      5.63 o
   2  11   9       12.66        6.47      5.86 o
   3  11   9      105.32       93.37      6.33 o
   4  11   9      436.13      464.66     24.57 o
   5  11   9       92.55       74.64      9.97 o
   6  11   9      206.78      214.38     11.18 o
   7  11   9      122.27      106.70     11.26 o
   8  11   9       19.84       17.51     13.98 o
   9  11   9        9.83        8.36     14.43 o
  -5  12   9        0.03        1.77     12.63 o
  -4  12   9      134.68      154.39      8.45 o
  -3  12   9       10.15        7.15      7.93 o
  -2  12   9        0.37        0.56      4.61 o
  -1  12   9        3.78        4.48      7.09 o
   0  12   9        0.81       -0.24      0.80 o
   1  12   9       23.31       25.64      7.56 o
   2  12   9       74.90       69.47     12.68 o
   3  12   9       36.74       38.54      6.88 o
   4  12   9       55.95       53.67      7.42 o
   5  12   9       26.80       25.63     12.05 o
   6  12   9        6.73        7.81     11.98 o
   7  12   9       68.70       67.53     13.95 o
   8  12   9       19.17       28.10     15.69 o
  -4  13   9       53.49       65.48      9.78 o
  -3  13   9       28.36       33.06      9.24 o
  -2  13   9        8.79       10.22      8.07 o
  -1  13   9        1.70        0.87     10.11 o
   0  13   9       18.86       16.40      7.26 o
   1  13   9        1.55       -1.07      7.46 o
   2  13   9        8.46       10.92      7.74 o
   3  13   9        2.67        3.11      7.99 o
   4  13   9       36.66       46.79     13.03 o
   5  13   9        3.51        8.21     13.28 o
   6  13   9        9.10        7.96     14.19 o
  -3  14   9       29.19       28.97     10.38 o
  -2  14   9      103.54      115.66      9.65 o
  -1  14   9       20.19       22.72      9.23 o
   0  14   9        7.17        7.40      8.68 o
   1  14   9        1.92        3.77      9.01 o
   2  14   9       44.18       52.96      9.50 o
   3  14   9       26.33       26.58      9.60 o
   4  14   9       78.74       73.37     16.14 o
   5  14   9       80.95       87.79     17.35 o
   2  -9  10        2.11        4.41      8.95 o
   3  -9  10        2.54        0.17      5.19 o
   4  -9  10        0.12        7.49      9.00 o
   5  -9  10        4.47        2.84      9.04 o
   6  -9  10        5.66        6.26      9.23 o
  -1  -8  10       78.02       94.94     13.70 o
   0  -8  10        2.14       -2.87      5.25 o
   1  -8  10       65.53       79.62      8.63 o
   2  -8  10        4.12        2.94     10.40 o
   3  -8  10       25.60       24.65      8.01 o
   4  -8  10       34.24       35.52      8.09 o
   5  -8  10        0.08        2.64      8.17 o
   6  -8  10       22.32       14.10      8.49 o
   7  -8  10       49.13       48.95      9.21 o
   8  -8  10       18.04       23.46     13.70 o
  -2  -7  10       86.49      108.11     12.45 o
  -1  -7  10        6.58       13.27     10.99 o
   0  -7  10       41.63       39.00     10.60 o
   1  -7  10       10.48        8.87      7.03 o
   2  -7  10        4.50       -1.12      5.38 o
   3  -7  10       30.55       27.23      6.98 o
   4  -7  10       80.46       73.65      6.85 o
   5  -7  10      101.16       99.77      7.00 o
   6  -7  10      168.30      171.81      7.56 o
   7  -7  10       13.44       12.70      7.86 o
   8  -7  10      123.06      168.35     12.84 o
   9  -7  10       14.04       32.27     12.15 o
  -3  -6  10       43.73       51.06      9.16 o
  -2  -6  10       37.68       37.30      8.25 o
  -1  -6  10        4.42       10.58      9.20 o
   0  -6  10       13.08        8.95      9.31 o
   1  -6  10       62.57       58.23      6.33 o
   2  -6  10       34.46       33.09      6.51 o
   3  -6  10       70.83       72.21      6.36 o
   4  -6  10      193.44      213.39     13.12 o
   5  -6  10      344.01      338.30      9.33 o
   6  -6  10       57.59       49.84      6.50 o
   7  -6  10      247.56      264.34      5.65 o
   8  -6  10       20.78       27.82     11.33 o
  10  -6  10      105.98      119.32     12.19 o
  -4  -5  10       73.64       89.70      9.10 o
  -3  -5  10        4.33        6.71      7.80 o
  -2  -5  10        6.61        3.84      6.62 o
  -1  -5  10       62.48       60.07      8.96 o
   0  -5  10       24.68       15.23      8.15 o
   1  -5  10        6.35        1.43     38.37 o
   2  -5  10       10.19        8.91      5.35 o
   3  -5  10      205.32      197.34      6.30 o
   4  -5  10      186.67      211.53      6.28 o
   5  -5  10      323.72      332.20      7.26 o
   6  -5  10      167.93      194.86      4.81 o
   7  -5  10      163.94      178.55      4.99 o
   8  -5  10      288.30      319.47     15.97 o
  10  -5  10       94.65      104.66     10.55 o
  11  -5  10      113.67      131.77     13.19 o
  -5  -4  10       27.08       35.23      9.69 o
  -4  -4  10        5.76        4.36      7.78 o
  -3  -4  10       18.28       18.27      7.47 o
  -2  -4  10        3.35        8.21      6.31 o
  -1  -4  10       21.37       16.51      5.85 o
   0  -4  10        7.35        5.90      7.41 o
   1  -4  10       79.73       82.90      7.22 o
   2  -4  10       73.62       77.42      4.71 o
   3  -4  10       32.80       40.99      9.64 o
   4  -4  10      377.97      396.00      7.81 o
   5  -4  10       41.35       41.73      4.09 o
   6  -4  10      168.18      186.19      4.44 o
   7  -4  10       99.64      108.61      4.49 o
   8  -4  10      145.41      159.19      5.73 o
   9  -4  10       62.96       64.66      8.33 o
  10  -4  10       12.50        9.92      7.18 o
  11  -4  10       41.72       32.38      8.07 o
  -6  -3  10       36.50       36.43     10.51 o
  -5  -3  10       26.54       32.86      8.81 o
  -4  -3  10      157.61      171.37      8.64 o
  -3  -3  10       34.59       32.01      6.70 o
  -2  -3  10       41.10       33.13      6.36 o
  -1  -3  10      125.88      107.73     15.22 o
   0  -3  10      136.28      143.34      8.26 o
   1  -3  10       77.39       65.76      6.55 o
   2  -3  10       99.94       77.91      6.70 o
   3  -3  10       90.99       90.57      3.38 o
   4  -3  10       54.37       54.55      3.39 o
   5  -3  10      209.33      218.68      4.23 o
   6  -3  10       14.78       14.36      3.88 o
   7  -3  10      199.34      215.59      5.90 o
   8  -3  10       16.24       14.35      5.59 o
   9  -3  10       13.89       13.36      7.98 o
  10  -3  10       38.51       32.45      6.80 o
  11  -3  10        2.90        3.91      7.48 o
  12  -3  10       23.30       20.69      8.98 o
  -6  -2  10       55.08       54.76      9.11 o
  -5  -2  10       30.42       21.46      8.14 o
  -4  -2  10       60.90       59.53      6.75 o
  -3  -2  10       45.39       39.79      6.24 o
  -2  -2  10      386.02      338.41      8.23 o
  -1  -2  10        6.34        3.69      4.50 o
   0  -2  10       87.35       64.12      6.51 o
   1  -2  10        6.59        6.53      5.57 o
   2  -2  10       10.86        9.36      3.79 o
   3  -2  10      107.99       94.47      3.00 o
   4  -2  10        1.12        1.04      3.22 o
   5  -2  10       75.39       73.97      3.29 o
   6  -2  10      135.17      128.58      3.52 o
   7  -2  10       84.24       88.04      4.65 o
   8  -2  10      299.47      330.98     13.60 o
   9  -2  10       22.44       19.74      7.93 o
  10  -2  10       67.90       74.65      6.60 o
  11  -2  10       25.62       33.79      6.91 o
  12  -2  10       83.90       91.78      7.87 o
  -7  -1  10        1.90        5.34     13.67 o
  -6  -1  10        5.22        4.21      7.82 o
  -5  -1  10       15.35       13.15      7.70 o
  -4  -1  10      239.15      221.97      7.38 o
  -3  -1  10       85.76       79.62      5.67 o
  -2  -1  10      228.00      183.81     10.04 o
  -1  -1  10       51.96       58.45      4.69 o
   0  -1  10      118.24      101.41      6.71 o
   1  -1  10       32.25       34.39      3.65 o
   2  -1  10       48.44       47.69      3.60 o
   3  -1  10       81.36       75.37      2.83 o
   4  -1  10      105.38      115.79      2.88 o
   5  -1  10      404.24      426.29      4.81 o
   6  -1  10      142.27      143.41      4.71 o
   7  -1  10      557.61      593.48      8.51 o
   8  -1  10       97.22       92.82      4.82 o
   9  -1  10        2.40        3.14      5.60 o
  10  -1  10       19.40       18.19      6.18 o
  11  -1  10       51.71       52.77      6.84 o
  12  -1  10      225.06      238.51      8.36 o
  -7   0  10        2.60        7.25     12.92 o
  -6   0  10        1.21        1.13      7.27 o
  -5   0  10       29.11       20.26      7.39 o
  -4   0  10       14.10        9.45      5.58 o
  -3   0  10       12.72        6.12      5.09 o
  -2   0  10       30.84       31.32      4.65 o
  -1   0  10       66.59       61.32      4.42 o
   0   0  10      100.14      100.79      4.57 o
   1   0  10      163.80      190.97      4.55 o
   2   0  10      131.47      133.23      4.02 o
   3   0  10      158.07      158.38      4.41 o
   4   0  10       89.77       99.63      3.25 o
   5   0  10      909.72      914.39      9.81 o
   6   0  10       79.74       70.13      4.03 o
   7   0  10      180.80      193.22      7.69 o
   8   0  10       58.62       58.65      4.52 o
   9   0  10      502.76      526.60     10.38 o
  10   0  10      141.08      150.23      6.39 o
  11   0  10       32.14       31.50      7.05 o
  12   0  10      156.86      160.37     11.42 o
  -7   1  10        0.92        1.20     23.11 o
  -6   1  10        3.22        4.06     10.73 o
  -5   1  10       10.56       15.10      6.43 o
  -4   1  10        2.65       -0.78      2.11 o
  -3   1  10        4.81        4.09      5.18 o
  -2   1  10       64.49       64.05      3.75 o
  -1   1  10       61.94       68.62      3.53 o
   0   1  10      201.69      213.98      7.44 o
   1   1  10        3.98        3.21      3.46 o
   2   1  10       97.25       91.48      3.66 o
   3   1  10      113.42      117.18      4.05 o
   4   1  10      464.62      481.40      4.09 o
   5   1  10       93.71       96.22      6.08 o
   6   1  10      481.92      484.32      7.50 o
   7   1  10      209.67      220.61      5.72 o
   8   1  10      593.69      650.96     22.48 o
   9   1  10       64.81       60.43      5.39 o
  10   1  10       83.71       85.34      5.51 o
  11   1  10        6.57       10.57      6.87 o
  12   1  10       24.68       24.15      8.06 o
  -7   2  10        5.86       11.53     13.00 o
  -6   2  10        7.90        6.46     10.44 o
  -5   2  10        2.83        2.48      4.26 o
  -4   2  10      127.70      126.30      5.82 o
  -3   2  10       23.44       25.98      4.12 o
  -2   2  10      311.10      315.34     12.04 o
  -1   2  10      244.65      237.48     10.50 o
   0   2  10       72.89       54.32      8.72 o
   1   2  10      506.13      477.50     26.87 o
   2   2  10       58.44       53.27      3.38 o
   3   2  10       24.52       27.69      3.36 o
   4   2  10      456.38      453.15     10.83 o
   5   2  10      323.57      338.15      6.87 o
   6   2  10       80.45       76.17      4.00 o
   7   2  10      893.64      912.22     16.77 o
   8   2  10      106.78      109.29      5.09 o
   9   2  10      153.94      168.51      5.95 o
  10   2  10       22.84       18.45      5.93 o
  11   2  10       13.40       11.24      7.00 o
  12   2  10        8.78        8.32      8.35 o
  -7   3  10       19.56       15.01     12.96 o
  -6   3  10       44.13       47.77     11.87 o
  -5   3  10       93.21       80.82      6.25 o
  -4   3  10      401.15      424.01     14.17 o
  -3   3  10       25.56       16.59      4.13 o
  -2   3  10     1832.43     1880.21     24.84 o
  -1   3  10      190.74      191.41      7.69 o
   0   3  10     3033.37     3008.09     85.67 o
   1   3  10      510.79      494.02      7.44 o
   2   3  10      272.51      280.11      9.00 o
   3   3  10       36.07       28.90      4.06 o
   4   3  10       24.48       19.04      3.59 o
   5   3  10      500.59      520.53      7.73 o
   6   3  10      794.33      771.82     16.85 o
   7   3  10      580.61      596.54      8.47 o
   8   3  10      209.98      210.68      6.39 o
   9   3  10       74.28       73.47      5.80 o
  10   3  10        7.62        5.95      6.00 o
  11   3  10       10.85       12.77      7.39 o
  12   3  10       19.28       22.28      9.95 o
  -8   4  10        0.79       -0.51      8.29 o
  -7   4  10       11.31        8.28     13.07 o
  -6   4  10       45.86       42.79     10.78 o
  -5   4  10       95.33      107.79      5.86 o
  -4   4  10     1303.79     1426.69     21.44 o
  -3   4  10       87.02       90.45      3.59 o
  -2   4  10     3162.94     3256.26     34.63 o
  -1   4  10      274.54      281.93      4.79 o
   0   4  10     1210.50     1244.95     30.09 o
   1   4  10       23.19       21.13      2.73 o
   2   4  10       68.85       65.10      3.56 o
   3   4  10      146.36      151.47      4.68 o
   4   4  10      133.63      136.72      4.59 o
   5   4  10       59.98       54.33      4.12 o
   6   4  10      293.05      280.78      9.89 o
   7   4  10       93.74       89.43      6.33 o
   8   4  10      147.72      143.19      5.58 o
   9   4  10        2.35        5.10      5.19 o
  10   4  10       79.71       72.90      6.14 o
  11   4  10       11.71        6.90      7.19 o
  12   4  10       20.54       16.87      8.65 o
  -7   5  10        0.67        3.01      8.24 o
  -6   5  10       14.51       14.16      7.55 o
  -5   5  10       33.87       30.55      5.36 o
  -4   5  10      184.80      183.35      4.37 o
  -3   5  10        0.38       -0.18      0.25 o
  -2   5  10      224.92      220.45      4.28 o
  -1   5  10      836.07      851.59     18.03 o
   0   5  10       26.84       25.66      3.30 o
   1   5  10      304.06      324.07      6.12 o
   2   5  10       27.31       26.32      2.64 o
   3   5  10      126.84      142.60      4.61 o
   4   5  10        4.87        3.41      3.69 o
   5   5  10       10.33       10.62      4.41 o
   6   5  10      345.10      322.57     10.05 o
   7   5  10       13.36        9.60      4.57 o
   8   5  10      348.63      340.98      7.63 o
   9   5  10       60.59       56.01      5.64 o
  10   5  10       42.09       36.85      5.79 o
  11   5  10        2.29       -0.41      8.70 o
  12   5  10        3.24       -1.76      7.07 o
  -7   6  10        1.63       -2.54      5.55 o
  -6   6  10        6.02        0.43      4.09 o
  -5   6  10       23.15       18.90      5.43 o
  -4   6  10      107.30      100.21      4.27 o
  -3   6  10       33.83       28.00      3.78 o
  -2   6  10      122.81      125.11      3.75 o
  -1   6  10       18.38       14.56      3.83 o
   0   6  10       82.78       74.18      3.37 o
   1   6  10       29.94       27.12      3.11 o
   2   6  10       26.39       26.97      2.85 o
   3   6  10        0.27       -0.80      2.12 o
   4   6  10       34.01       36.31      4.81 o
   5   6  10       76.70       76.21      6.85 o
   6   6  10       35.05       32.96      6.75 o
   7   6  10        6.43        5.65      5.03 o
   8   6  10        3.58        0.91      5.17 o
   9   6  10       18.68       18.05      6.42 o
  10   6  10        7.42        0.11      3.46 o
  11   6  10       11.39       11.78      8.03 o
  12   6  10       15.00        5.59      9.89 o
  -7   7  10       33.34       32.48      9.32 o
  -6   7  10        1.82        2.73     10.38 o
  -5   7  10       51.61       56.52      7.08 o
  -4   7  10       42.41       41.75      5.22 o
  -3   7  10       41.44       36.89      4.82 o
  -2   7  10       25.96       18.42      4.09 o
  -1   7  10       21.56       19.88      5.02 o
   0   7  10       60.64       55.98      6.19 o
   1   7  10        6.36        1.68      3.01 o
   2   7  10       49.32       52.46      4.64 o
   3   7  10       11.36        9.43      3.59 o
   4   7  10       17.81       16.93      6.65 o
   5   7  10        2.26       -3.07      5.54 o
   6   7  10       58.66       49.08      5.13 o
   7   7  10      144.14      126.35      5.53 o
   8   7  10        1.99       -0.06      0.56 o
   9   7  10       37.85       32.54      6.77 o
  10   7  10        6.59        5.07      7.34 o
  11   7  10        9.02        5.37      8.72 o
  -7   8  10       16.96       20.19     13.08 o
  -6   8  10       49.83       49.43      8.66 o
  -5   8  10       86.76       89.81      7.30 o
  -4   8  10      193.60      195.47      7.16 o
  -3   8  10       30.79       32.21      5.02 o
  -2   8  10       57.59       48.17      5.42 o
  -1   8  10      186.26      198.63      9.36 o
   0   8  10      187.90      181.58     10.89 o
   1   8  10      168.68      170.92     13.37 o
   2   8  10       42.89       35.88      4.20 o
   3   8  10       73.23       69.39      9.30 o
   4   8  10       77.84       60.42      8.05 o
   5   8  10       44.83       44.93      9.15 o
   6   8  10       20.61       28.47      5.33 o
   7   8  10      220.29      214.93      7.73 o
   8   8  10       59.80       49.34      6.64 o
   9   8  10       23.63       20.12      7.20 o
  10   8  10        5.23        5.63      8.35 o
  11   8  10        7.26        1.39      4.80 o
  -7   9  10        2.85        3.32     13.78 o
  -6   9  10       45.12       37.14     12.85 o
  -5   9  10       41.68       37.77     10.97 o
  -4   9  10      106.41       88.93     12.96 o
  -3   9  10      171.38      165.01      6.60 o
  -2   9  10      385.24      398.70     28.28 o
  -1   9  10       88.71       81.59     10.42 o
   0   9  10      547.94      560.13     26.95 o
   1   9  10       13.88       20.63      4.99 o
   2   9  10       27.18       34.64      4.99 o
   3   9  10       13.50       15.30      4.69 o
   4   9  10       11.09        7.60      5.15 o
   5   9  10       66.64       70.60      5.25 o
   6   9  10       20.74       17.19      5.64 o
   7   9  10       19.15       21.54      6.52 o
   8   9  10        5.19        4.87      7.21 o
   9   9  10        3.21        4.73      7.98 o
  10   9  10        8.91       -0.77      7.35 o
  -6  10  10       10.83        8.08     12.74 o
  -5  10  10       91.79       95.90     11.99 o
  -4  10  10       79.05       65.01      7.54 o
  -3  10  10       83.43       96.17      9.97 o
  -2  10  10      391.43      401.41     16.42 o
  -1  10  10      198.92      224.67     18.31 o
   0  10  10      160.15      174.78     16.90 o
   1  10  10       44.48       46.75      5.67 o
   2  10  10        3.45        0.67      4.32 o
   3  10  10       22.33       19.84      5.77 o
   4  10  10       43.25       40.96      8.93 o
   5  10  10        3.68       -0.23      2.63 o
   6  10  10        7.95       10.40      9.27 o
   7  10  10        0.42        4.16      6.68 o
   8  10  10       19.86       21.15      7.12 o
   9  10  10        0.88       -1.81      8.85 o
  -6  11  10        5.91        4.87     14.15 o
  -5  11  10      102.02      118.19     12.95 o
  -4  11  10       84.33       85.36      8.77 o
  -3  11  10      138.60      157.56     10.04 o
  -2  11  10       50.78       46.46      7.54 o
  -1  11  10       68.34       57.10      9.10 o
   0  11  10        0.09       -0.60      1.61 o
   1  11  10       47.11       48.67      6.59 o
   2  11  10        8.96        5.47      5.71 o
   3  11  10       50.90       58.64      7.04 o
   4  11  10        0.70        4.69      9.53 o
   5  11  10       18.21       25.63     10.89 o
   6  11  10       22.13       23.32     11.21 o
   7  11  10        9.13       10.02     11.15 o
   8  11  10        3.68       12.19     13.23 o
   9  11  10        0.36       10.12     14.86 o
  -5  12  10       90.85      109.67     13.97 o
  -4  12  10      111.76      117.75      9.92 o
  -3  12  10       30.75       28.23      8.83 o
  -2  12  10       60.92       62.71      9.07 o
  -1  12  10        4.33       -0.04      5.35 o
   0  12  10        4.37        6.87      6.84 o
   1  12  10       34.51       37.88      9.98 o
   2  12  10       11.60       12.00      6.79 o
   3  12  10       13.35       26.07     10.98 o
   4  12  10       23.06       12.23     12.34 o
   5  12  10        1.62        0.86     47.93 o
   6  12  10        0.47       -1.68      5.78 o
   7  12  10        1.45        1.93     13.66 o
  -4  13  10       51.11       48.08     11.00 o
  -3  13  10       28.69       39.06      9.44 o
  -2  13  10        3.14        6.67      9.06 o
  -1  13  10       14.83       14.17      8.06 o
   0  13  10        3.92        1.31      7.72 o
   1  13  10        1.98        1.44      7.25 o
   2  13  10        2.34        3.75      7.49 o
   3  13  10        1.97        1.95     11.49 o
   4  13  10        4.82       11.56     12.13 o
   5  13  10        5.30        1.21      5.29 o
   6  13  10        1.97       -6.97     15.13 o
  -2  14  10        4.06        5.27     10.13 o
  -1  14  10       14.41       19.38      9.51 o
   0  14  10        3.37       10.51      8.74 o
   1  14  10        5.71        9.74      8.78 o
   2  14  10       18.93       29.17     13.73 o
   3  14  10        0.17       -6.53     17.52 o
   4  14  10        4.71       14.37     14.65 o
   1  -8  11       22.87       21.67      9.56 o
   2  -8  11       27.28       29.05      9.38 o
   3  -8  11       18.66       21.55      9.04 o
   4  -8  11       14.94        7.62      8.65 o
   5  -8  11       19.57       17.53      9.12 o
   6  -8  11       13.99        8.16      9.34 o
  -1  -7  11       18.63       13.49     12.91 o
   0  -7  11      105.69      125.04      8.02 o
   1  -7  11       11.76       14.78      8.11 o
   2  -7  11        7.04        7.51      8.06 o
   3  -7  11       31.77       33.24      7.95 o
   4  -7  11        5.74        6.52      7.50 o
   5  -7  11        5.89        4.82      7.82 o
   6  -7  11       19.36       17.01      8.57 o
   7  -7  11       25.85       34.54     12.98 o
   8  -7  11       40.34       35.33     13.90 o
  -2  -6  11       61.87       86.41     11.53 o
  -1  -6  11        0.54       -2.59      6.59 o
   0  -6  11       41.27       45.66     10.51 o
   1  -6  11        9.80        2.47      7.11 o
   2  -6  11       15.36       13.05      7.13 o
   3  -6  11       76.88       86.93      6.77 o
   4  -6  11       13.92       11.12      6.64 o
   5  -6  11       16.44       22.22      7.29 o
   6  -6  11        5.91        5.28      7.60 o
   7  -6  11       33.48       36.92     11.34 o
   8  -6  11        1.26       -1.69      8.42 o
   9  -6  11        3.26        3.19     73.12 o
  -3  -5  11       19.53       18.85      9.21 o
  -2  -5  11       23.40       26.13      8.59 o
  -1  -5  11        0.11        2.56      6.39 o
   0  -5  11        4.55        9.38      9.81 o
   1  -5  11       58.70       54.79      8.56 o
   2  -5  11       45.45       41.45      6.08 o
   3  -5  11       60.90       65.19      5.84 o
   4  -5  11       54.32       55.70      6.15 o
   5  -5  11      103.07      104.65      6.35 o
   6  -5  11       23.76       29.84      9.72 o
   7  -5  11        7.50       10.43      6.44 o
   8  -5  11       22.19       30.32      7.29 o
   9  -5  11       20.22       20.61     11.38 o
  10  -5  11        2.80       11.40      8.24 o
  -4  -4  11        3.52        4.71      8.88 o
  -3  -4  11       10.16        9.23      8.33 o
  -2  -4  11       20.92       15.63      7.60 o
  -1  -4  11       20.09       10.89     10.26 o
   0  -4  11       62.53       78.94      8.75 o
   1  -4  11       11.64        3.41      8.68 o
   2  -4  11       97.07       98.51      5.49 o
   3  -4  11       46.85       53.24      6.01 o
   4  -4  11       48.33       51.83      5.73 o
   5  -4  11      126.70      134.61      5.72 o
   6  -4  11        7.35        4.01      5.97 o
   7  -4  11       32.25       32.82      6.34 o
   8  -4  11       23.01       23.93      6.63 o
   9  -4  11        0.68        8.08      9.16 o
  10  -4  11        6.78       12.79      7.36 o
  11  -4  11        1.04        0.95     10.70 o
  -5  -3  11        1.51       -0.67      4.13 o
  -4  -3  11        6.52        2.52      9.00 o
  -3  -3  11        8.04        8.83      6.97 o
  -2  -3  11       11.41       11.63      6.70 o
  -1  -3  11        6.99        6.21      5.72 o
   0  -3  11       28.51       17.15      8.81 o
   1  -3  11      164.88      155.68      8.89 o
   2  -3  11       54.50       52.66      7.48 o
   3  -3  11        2.77        1.63      2.40 o
   4  -3  11       63.75       68.22      4.50 o
   5  -3  11       37.12       37.65      4.03 o
   6  -3  11        2.18       -0.26      1.47 o
   7  -3  11       16.54       15.11      5.70 o
   8  -3  11       17.21       14.75      5.82 o
   9  -3  11        0.98        4.19      9.16 o
  10  -3  11        5.64        5.13      6.71 o
  11  -3  11        1.28        6.82      8.70 o
  -5  -2  11        6.92        8.42      8.41 o
  -4  -2  11       28.04       27.32      7.56 o
  -3  -2  11      126.95      153.85     16.73 o
  -2  -2  11       44.28       28.77      6.11 o
  -1  -2  11       43.04       39.11      5.63 o
   0  -2  11      136.09      126.92      8.20 o
   1  -2  11       60.47       57.96      7.34 o
   2  -2  11       51.12       38.38      6.65 o
   3  -2  11        9.65        5.24      3.53 o
   4  -2  11        4.55        0.14      1.59 o
   5  -2  11       21.11       17.06      4.69 o
   6  -2  11       32.82       34.95      4.92 o
   7  -2  11        7.23        8.78      5.61 o
   8  -2  11       14.95       18.75      5.66 o
   9  -2  11       12.95       14.47      9.23 o
  10  -2  11        3.65        5.79      6.90 o
  11  -2  11        0.74        4.04      7.28 o
  12  -2  11        2.42        3.87      9.03 o
  -6  -1  11        1.85        3.41     12.82 o
  -5  -1  11        1.62        2.24      7.83 o
  -4  -1  11       36.69       30.13      7.33 o
  -3  -1  11       10.75        7.00      6.51 o
  -2  -1  11       58.89       53.72      6.88 o
  -1  -1  11       51.47       42.11      5.64 o
   0  -1  11       84.61       68.58      6.88 o
   1  -1  11       10.07        7.77      6.15 o
   2  -1  11        0.58        2.49      4.04 o
   3  -1  11        1.66        1.52      3.21 o
   4  -1  11       13.45       11.86      3.27 o
   5  -1  11        2.36        2.70      4.32 o
   6  -1  11        3.25        1.31      3.22 o
   7  -1  11       14.17       16.61      5.04 o
   8  -1  11        0.76       -3.14      3.45 o
   9  -1  11       10.19        4.92      8.13 o
  10  -1  11        1.38       -1.39      1.92 o
  11  -1  11       12.69        9.88      7.39 o
  12  -1  11       24.71       24.38      8.66 o
  -6   0  11        1.54       -4.26     18.04 o
  -5   0  11       27.04       18.50      7.37 o
  -4   0  11       32.83       35.90      6.62 o
  -3   0  11      129.18      121.85     17.34 o
  -2   0  11       25.52       19.31      5.63 o
  -1   0  11      172.45      156.41      5.74 o
   0   0  11       29.96       28.14      6.47 o
   1   0  11       54.71       60.07      5.78 o
   2   0  11        1.84        1.29      3.61 o
   3   0  11       10.26        7.23      4.05 o
   4   0  11       25.89       26.98      4.08 o
   5   0  11        7.40        7.26      4.27 o
   6   0  11        3.20        4.63      6.17 o
   7   0  11       49.60       56.20      4.93 o
   8   0  11       14.91       13.60      5.07 o
   9   0  11       32.48       29.85      8.84 o
  10   0  11       28.39       22.02      6.85 o
  11   0  11        0.32       -1.02      5.16 o
  12   0  11       44.85       42.20      8.12 o
  -6   1  11        1.65        2.29     12.24 o
  -5   1  11        3.06       -0.28      7.67 o
  -4   1  11       20.78       20.23      6.47 o
  -3   1  11        3.59        1.29      7.08 o
  -2   1  11       17.36       15.04      5.17 o
  -1   1  11       32.44       32.62      3.76 o
   0   1  11       32.50       30.51      4.31 o
   1   1  11       35.89       42.86      4.05 o
   2   1  11       46.90       39.20      3.87 o
   3   1  11        8.53       10.52      3.94 o
   4   1  11       98.17      101.67      5.62 o
   5   1  11        8.85        5.96      4.05 o
   6   1  11       12.85        8.70      4.50 o
   7   1  11       25.39       24.45      4.64 o
   8   1  11       44.06       39.79      5.10 o
   9   1  11        6.63        1.37      6.58 o
  10   1  11        7.64        3.34      6.48 o
  11   1  11        3.61        5.64      6.58 o
  12   1  11       13.53        6.58      8.13 o
  -7   2  11       11.52       12.08     12.65 o
  -6   2  11        3.04        4.83     11.03 o
  -5   2  11        7.23       13.32      6.84 o
  -4   2  11        1.09        1.07      5.88 o
  -3   2  11       14.52        9.17      5.78 o
  -2   2  11       17.29       13.29      4.34 o
  -1   2  11        3.51       -1.13      3.01 o
   0   2  11      226.38      226.33     17.49 o
   1   2  11      126.63      114.17      7.47 o
   2   2  11       27.22       25.38      4.10 o
   3   2  11       79.63       75.81      3.90 o
   4   2  11       19.72       20.67      3.96 o
   5   2  11        4.50        3.24      3.84 o
   6   2  11        0.64        1.41      3.88 o
   7   2  11        8.79        6.06      6.96 o
   8   2  11       25.42       21.55      5.41 o
   9   2  11        3.13        4.32      4.50 o
  10   2  11        5.18        3.50      6.30 o
  11   2  11        1.00       -1.92      2.86 o
  12   2  11        2.01       -1.43      3.36 o
  -7   3  11        0.85       -2.90     47.53 o
  -6   3  11        6.65        7.63     10.85 o
  -5   3  11       28.41       31.21      6.89 o
  -4   3  11       35.69       33.30      6.45 o
  -3   3  11      120.36      125.68      4.66 o
  -2   3  11       12.70        9.74      4.18 o
  -1   3  11      839.60      894.48     24.32 o
   0   3  11      315.23      326.65      6.92 o
   1   3  11      246.25      254.53     13.16 o
   2   3  11      236.91      236.17      8.37 o
   3   3  11       58.93       58.09      3.98 o
   4   3  11       12.36       10.78      4.07 o
   5   3  11        0.87        0.80      5.13 o
   6   3  11       67.43       67.44      4.55 o
   7   3  11      152.02      146.83      7.57 o
   8   3  11      116.23      119.26      5.29 o
   9   3  11      110.82      121.86      5.58 o
  10   3  11       34.39       28.79      6.89 o
  11   3  11        5.73        1.12      4.15 o
  12   3  11       12.17       11.92      8.99 o
  -7   4  11       28.53       27.55     13.45 o
  -6   4  11        4.32        3.19    195.80 o
  -5   4  11       15.34        9.11      6.74 o
  -4   4  11        6.75        6.88      5.71 o
  -3   4  11       69.37       68.77      4.77 o
  -2   4  11      150.36      142.10      4.46 o
  -1   4  11      474.05      467.13     13.17 o
   0   4  11      216.06      217.03      6.47 o
   1   4  11      503.61      505.13     16.92 o
   2   4  11        5.82        4.60      4.05 o
   3   4  11       14.49       11.54      3.85 o
   4   4  11       34.36       27.31      4.28 o
   5   4  11       65.70       67.97      7.23 o
   6   4  11      200.43      201.07      5.75 o
   7   4  11       38.64       28.02      5.18 o
   8   4  11       35.15       41.83      5.49 o
   9   4  11       19.05       24.89      5.99 o
  10   4  11        7.19        3.80      6.18 o
  11   4  11       30.88       30.83      7.77 o
  12   4  11        4.81        1.33      3.96 o
  -7   5  11       20.75       16.91     14.11 o
  -6   5  11       10.50        5.61     10.94 o
  -5   5  11       13.48       13.67      5.76 o
  -4   5  11       34.17       28.14      4.74 o
  -3   5  11      304.92      317.07      5.29 o
  -2   5  11       18.85       19.84      3.71 o
  -1   5  11      365.96      372.88     10.34 o
   0   5  11      124.76      129.75      3.85 o
   1   5  11        8.42        7.86      3.35 o
   2   5  11        1.37        1.91      2.90 o
   3   5  11       45.60       42.54      4.28 o
   4   5  11       24.65       25.85      4.11 o
   5   5  11       52.15       60.23      4.73 o
   6   5  11      102.11       97.36      4.69 o
   7   5  11        4.09        2.80      7.18 o
   8   5  11      264.67      257.88      7.13 o
   9   5  11       34.65       33.63      5.51 o
  10   5  11       83.20       78.11      7.10 o
  11   5  11       10.50        8.89      7.58 o
  12   5  11        0.77       -0.03      1.25 o
  -7   6  11       11.57        9.22      9.41 o
  -6   6  11        1.98       -3.44      5.24 o
  -5   6  11        1.29        4.40      5.98 o
  -4   6  11        1.88       -0.37      1.40 o
  -3   6  11       61.52       60.89      5.87 o
  -2   6  11        8.87       11.39      3.66 o
  -1   6  11       22.42       21.25      4.05 o
   0   6  11       43.28       53.95      3.77 o
   1   6  11       30.43       30.10      3.59 o
   2   6  11        3.64        0.98      2.86 o
   3   6  11       39.49       33.70      5.14 o
   4   6  11       77.72       75.02      4.36 o
   5   6  11      117.38      107.32      7.61 o
   6   6  11       30.88       30.26      7.38 o
   7   6  11       25.64       23.56      5.00 o
   8   6  11       17.85       16.54      5.71 o
   9   6  11        9.72       14.43      5.93 o
  10   6  11       24.02       26.44      7.44 o
  11   6  11        2.46        1.41      8.14 o
  -7   7  11        5.52        8.97      9.92 o
  -6   7  11        9.23       12.03      8.71 o
  -5   7  11        3.59        0.35      9.01 o
  -4   7  11       12.39       15.53      4.66 o
  -3   7  11        1.80       -0.27      1.23 o
  -2   7  11       10.88       13.49      4.40 o
  -1   7  11       16.43       14.44      4.21 o
   0   7  11       93.84      104.39      4.09 o
   1   7  11        1.46       -1.53      2.80 o
   2   7  11       71.01       74.02      4.02 o
   3   7  11       16.24        8.24      7.07 o
   4   7  11      124.76      120.95      7.19 o
   5   7  11       22.08       18.64      5.69 o
   6   7  11        1.65       -4.61      5.95 o
   7   7  11       62.12       53.30      5.32 o
   8   7  11       13.33       10.35      6.10 o
   9   7  11       67.34       57.73      6.46 o
  10   7  11       27.91       22.16      7.86 o
  11   7  11       12.83       11.90      8.52 o
  -6   8  11        9.46        2.49     11.81 o
  -5   8  11        4.06        6.00      8.19 o
  -4   8  11       14.53       16.03      6.03 o
  -3   8  11        6.25        2.76      8.18 o
  -2   8  11       70.20       64.78      6.31 o
  -1   8  11        6.51        5.87      5.61 o
   0   8  11       82.26       77.24      5.22 o
   1   8  11       29.85       32.78      4.94 o
   2   8  11      230.76      212.26     15.73 o
   3   8  11       30.99       37.99      7.63 o
   4   8  11      158.72      138.57      8.80 o
   5   8  11       10.74       19.33      8.29 o
   6   8  11      121.67      119.54      5.56 o
   7   8  11      226.66      206.04      6.46 o
   8   8  11      162.90      181.89      6.66 o
   9   8  11      174.11      156.58      7.24 o
  10   8  11       64.63       59.82      8.55 o
  11   8  11       58.16       62.78      9.41 o
  -6   9  11       53.64       57.55     13.46 o
  -5   9  11        0.19       -4.12     14.07 o
  -4   9  11       27.74       32.71      7.95 o
  -3   9  11       17.15       10.32      7.07 o
  -2   9  11      242.69      232.48      9.82 o
  -1   9  11        1.89       -0.35      5.58 o
   0   9  11      438.67      416.09      8.87 o
   1   9  11      168.75      146.85     15.91 o
   2   9  11       78.44       81.49      6.99 o
   3   9  11      308.78      300.07     11.29 o
   4   9  11       19.49       17.07      7.73 o
   5   9  11       19.56       15.45      5.68 o
   6   9  11      137.93      136.02      7.48 o
   7   9  11       82.05       79.00      6.46 o
   8   9  11      134.44      138.38      7.65 o
   9   9  11      137.86      125.88      7.91 o
  10   9  11       56.17       64.18      9.34 o
  -5  10  11       50.57       58.65     12.80 o
  -4  10  11       45.98       49.55      8.70 o
  -3  10  11        2.44       -0.65      3.09 o
  -2  10  11       54.29       54.60      6.88 o
  -1  10  11      195.73      174.47     17.40 o
   0  10  11       68.88       80.16      6.80 o
   1  10  11        5.36        8.85      5.84 o
   2  10  11       71.60       70.94      7.19 o
   3  10  11      100.31       90.28      8.16 o
   4  10  11       30.55       32.18     10.04 o
   5  10  11       34.46       35.36      9.49 o
   6  10  11        2.48       -2.18     18.90 o
   7  10  11      108.66      104.05      7.25 o
   8  10  11      228.01      273.99     23.08 o
   9  10  11        3.27       13.39      8.93 o
  -5  11  11       31.68       36.30     14.04 o
  -4  11  11       14.33       17.13      9.60 o
  -3  11  11       27.99       20.01      8.67 o
  -2  11  11       18.29        9.53      7.83 o
  -1  11  11       41.11       39.37      7.18 o
   0  11  11        0.33        1.05      3.95 o
   1  11  11      174.16      182.87     22.23 o
   2  11  11      281.97      306.37     12.64 o
   3  11  11        9.23        5.06      9.09 o
   4  11  11       19.36       20.98     10.09 o
   5  11  11       31.60       31.62     11.24 o
   6  11  11      301.38      325.92     13.58 o
   7  11  11       17.17       22.45     12.32 o
   8  11  11      186.49      202.00     14.39 o
  -4  12  11       33.65       31.56      9.79 o
  -3  12  11        5.61       13.21      9.52 o
  -2  12  11       15.45       21.22      9.12 o
  -1  12  11        4.53        5.34      7.91 o
   0  12  11        4.00        3.01      7.10 o
   1  12  11        9.34       10.74      7.30 o
   2  12  11       10.82       14.43     10.99 o
   3  12  11        1.97        7.78     11.53 o
   4  12  11       72.60       60.27     12.64 o
   5  12  11        2.97       -5.28      6.96 o
   6  12  11       12.23       10.99     12.53 o
   7  12  11       76.20       76.56     14.29 o
  -3  13  11       88.62      104.19     11.61 o
  -2  13  11       27.62       21.91      9.86 o
  -1  13  11        8.65       11.80      9.16 o
   0  13  11        6.56        2.79      5.60 o
   1  13  11       22.87       29.41     13.23 o
   2  13  11       30.83       27.88     13.79 o
   3  13  11        6.89       16.78     13.04 o
   4  13  11       45.72       54.34     12.88 o
   5  13  11        6.36       -4.11     14.18 o
   6  13  11        0.40       -2.96     28.03 o
  -1  14  11       22.30       21.40     10.37 o
   0  14  11       93.82      133.28     10.25 o
   1  14  11       56.03       61.11     15.16 o
   2  14  11       50.32       64.92     16.95 o
   3  14  11       21.33       29.02     15.86 o
   4  14  11       30.40       21.57     14.75 o
   1  -7  12       46.95       61.54      9.21 o
   2  -7  12      111.99      144.46      9.01 o
   3  -7  12       37.04       33.19      9.02 o
   4  -7  12       16.51       16.01      9.06 o
   5  -7  12        1.92       -8.31     11.33 o
   6  -7  12       31.20       25.06     14.41 o
   7  -7  12       60.43       55.03     14.36 o
  -1  -6  12        9.90        2.56    518.34 o
   0  -6  12      101.86      135.01     11.68 o
   1  -6  12       14.93       19.84     10.17 o
   2  -6  12       40.18       40.53      7.96 o
   3  -6  12        3.50        1.17      7.28 o
   4  -6  12        1.30        1.32      3.01 o
   5  -6  12       35.96       46.40     12.23 o
   6  -6  12       82.87       91.14     11.96 o
   7  -6  12       68.26       58.96     12.15 o
   8  -6  12       44.86       44.88     13.61 o
  -2  -5  12       29.82       51.15     14.04 o
  -1  -5  12       18.95       34.58     12.81 o
   0  -5  12        8.58        9.48     11.52 o
   1  -5  12       18.51       14.94     10.97 o
   2  -5  12        9.69       17.68      7.39 o
   3  -5  12        2.17        4.56      7.28 o
   4  -5  12       23.08       18.91      7.23 o
   5  -5  12      107.68      109.56     10.08 o
   6  -5  12        4.22        8.02     10.80 o
   7  -5  12      141.89      145.27     10.44 o
   8  -5  12       32.96       24.86      8.14 o
   9  -5  12       33.85       32.14     11.80 o
  -3  -4  12        7.07       10.07      8.75 o
  -2  -4  12       13.01        9.22      7.88 o
  -1  -4  12        8.75        4.57     10.19 o
   0  -4  12       52.88       62.85     10.20 o
   1  -4  12        6.80        3.52      9.11 o
   2  -4  12       49.27       53.98      6.55 o
   3  -4  12       99.93      100.45      6.56 o
   4  -4  12       12.54       10.69      6.15 o
   5  -4  12       62.81       59.57      9.51 o
   6  -4  12       39.57       44.83     10.25 o
   7  -4  12        4.36        0.17      4.04 o
   8  -4  12       35.04       32.58      7.42 o
   9  -4  12       24.62       32.54     11.31 o
  10  -4  12       88.36       95.01     11.78 o
  -4  -3  12        4.76        8.57      9.28 o
  -3  -3  12       43.07       49.01      9.13 o
  -2  -3  12       21.16       15.09      7.76 o
  -1  -3  12       13.44       19.66      9.95 o
   0  -3  12       16.24       19.63      8.93 o
   1  -3  12      165.47      142.51      9.32 o
   2  -3  12       20.42       21.84      8.78 o
   3  -3  12      156.04      151.57      6.01 o
   4  -3  12      170.51      169.64      5.83 o
   5  -3  12       25.18       21.96      8.83 o
   6  -3  12      162.94      173.98     11.17 o
   7  -3  12       10.81       14.16      6.46 o
   8  -3  12       64.06       60.34      6.71 o
   9  -3  12       28.64       31.80     10.13 o
  10  -3  12       91.56       79.93     11.57 o
  11  -3  12       16.92       16.47      8.31 o
  -4  -2  12       25.83       16.69      8.52 o
  -3  -2  12        7.13       12.15      8.05 o
  -2  -2  12       21.91       22.69      7.34 o
  -1  -2  12      163.86      145.05      9.20 o
   0  -2  12      117.88       96.99      8.68 o
   1  -2  12      152.61      133.93      8.46 o
   2  -2  12      269.33      242.19     10.35 o
   3  -2  12       32.98       30.53      5.10 o
   4  -2  12       83.15       80.05      8.44 o
   5  -2  12       24.71       22.18      5.29 o
   6  -2  12        7.81        4.47      5.44 o
   7  -2  12        2.64       -1.81      5.87 o
   8  -2  12       13.75        8.18      6.29 o
   9  -2  12        5.58        5.30      9.41 o
  10  -2  12       42.73       45.28     10.05 o
  11  -2  12       31.05       40.15      8.92 o
  -5  -1  12        0.72        1.06      7.03 o
  -4  -1  12        0.54       -1.05     10.06 o
  -3  -1  12        8.34        8.79      7.52 o
  -2  -1  12      204.15      170.42      7.23 o
  -1  -1  12       13.02       14.06      6.27 o
   0  -1  12      265.92      220.46      9.91 o
   1  -1  12       47.08       31.30      7.52 o
   2  -1  12       86.11       74.24      7.17 o
   3  -1  12       58.88       56.79      3.67 o
   4  -1  12       40.59       39.29      6.04 o
   5  -1  12       11.75        9.77      4.74 o
   6  -1  12       19.10       12.76      5.16 o
   7  -1  12      196.84      209.17      6.11 o
   8  -1  12       58.41       45.87      6.00 o
   9  -1  12       83.16       79.71      6.58 o
  10  -1  12       11.36        9.84      6.96 o
  11  -1  12        4.81        2.29      7.08 o
  -5   0  12       12.38        9.99      7.80 o
  -4   0  12       15.01        4.76      7.26 o
  -3   0  12       13.49        9.53      6.82 o
  -2   0  12       23.19       17.49      5.98 o
  -1   0  12       30.74       24.79      5.33 o
   0   0  12       14.33       21.28      7.31 o
   1   0  12       29.77       23.85      7.20 o
   2   0  12       45.45       45.38      6.98 o
   3   0  12       10.27        8.20      4.62 o
   4   0  12        3.71        4.00      4.45 o
   5   0  12      136.55      130.33      4.88 o
   6   0  12       17.72       16.70      5.05 o
   7   0  12      368.63      362.93     11.41 o
   8   0  12        0.01       -0.22      0.47 o
   9   0  12       57.43       48.91      6.12 o
  10   0  12       24.87       23.82      7.20 o
  11   0  12       61.79       53.61      7.23 o
  12   0  12       79.00       80.74      8.67 o
  -6   1  12       20.76       22.49     14.20 o
  -5   1  12        1.17       -3.39      5.90 o
  -4   1  12        9.00        7.53      7.27 o
  -3   1  12       23.00       13.78      6.61 o
  -2   1  12        1.26        1.62      5.11 o
  -1   1  12      142.03      136.13      9.05 o
   0   1  12       51.32       52.55      6.79 o
   1   1  12       38.75       33.09      4.37 o
   2   1  12      153.94      158.03     13.08 o
   3   1  12       20.48       20.91      4.53 o
   4   1  12       39.44       33.89      4.52 o
   5   1  12      258.43      262.34      6.38 o
   6   1  12      113.77      111.99      5.96 o
   7   1  12       68.36       61.28      5.08 o
   8   1  12       18.19       12.66      5.57 o
   9   1  12       24.39       17.53      6.46 o
  10   1  12       51.56       49.84      6.45 o
  11   1  12        2.68        0.65      4.26 o
  12   1  12        0.32       -0.09      4.60 o
  -6   2  12       13.86       11.39     13.89 o
  -5   2  12       11.60       13.97      7.72 o
  -4   2  12        3.54        3.25      8.91 o
  -3   2  12       19.56       16.91      6.21 o
  -2   2  12       16.81       11.43      5.37 o
  -1   2  12       16.14       12.52      4.31 o
   0   2  12       15.15       16.50     10.26 o
   1   2  12      187.09      187.27     20.26 o
   2   2  12      458.28      454.43     22.21 o
   3   2  12      305.00      312.85      6.78 o
   4   2  12      502.47      502.52     20.08 o
   5   2  12       20.69       13.90      4.60 o
   6   2  12      285.28      288.69      6.70 o
   7   2  12        6.57        5.31      5.09 o
   8   2  12       24.15       22.40      5.87 o
   9   2  12        7.01        5.85      6.13 o
  10   2  12       14.52       16.96      6.81 o
  11   2  12        3.92        5.14      7.22 o
  12   2  12        7.55        8.31      9.04 o
  -6   3  12       11.61       13.36     12.65 o
  -5   3  12        7.86       11.82      7.70 o
  -4   3  12       16.59       13.95      7.15 o
  -3   3  12        1.88        1.56      2.79 o
  -2   3  12       21.34       13.55      4.85 o
  -1   3  12      103.84       98.57      5.51 o
   0   3  12      712.84      726.96     28.01 o
   1   3  12      689.90      720.71     25.22 o
   2   3  12     1396.15     1377.59     64.93 o
   3   3  12      275.25      273.11      6.49 o
   4   3  12      312.96      335.01      7.07 o
   5   3  12       70.78       58.99      4.55 o
   6   3  12       73.07       69.70      4.84 o
   7   3  12       71.36       64.40      5.26 o
   8   3  12      128.48      123.01      5.41 o
   9   3  12      175.45      197.06      5.31 o
  10   3  12      119.70      114.80      6.46 o
  11   3  12       29.23       20.16      8.01 o
  12   3  12        5.98       -1.33      8.28 o
  -6   4  12       25.96       32.18     14.12 o
  -5   4  12        5.50        2.74      7.75 o
  -4   4  12        6.24        9.89      6.45 o
  -3   4  12       22.09       18.60      5.24 o
  -2   4  12      414.43      416.98      9.01 o
  -1   4  12       86.80       86.23      9.34 o
   0   4  12     1871.96     1932.64     70.96 o
   1   4  12      365.43      373.82     14.68 o
   2   4  12      966.12      960.11     44.31 o
   3   4  12      320.43      313.14      7.84 o
   4   4  12       20.13       15.25      4.56 o
   5   4  12        9.67       10.62      5.10 o
   6   4  12      124.70      112.53      4.92 o
   7   4  12       19.68       20.06      5.13 o
   8   4  12      164.79      169.12     13.77 o
   9   4  12        9.78       14.45      5.61 o
  10   4  12        1.37        0.00      1.28 o
  11   4  12       25.30       30.28      7.86 o
  12   4  12        0.81        0.88      7.34 o
  -6   5  12        6.71        2.42     12.65 o
  -5   5  12        5.02        6.25      7.81 o
  -4   5  12       16.58       14.16      5.95 o
  -3   5  12       60.24       56.80      5.24 o
  -2   5  12      296.50      309.56      7.96 o
  -1   5  12       44.04       48.33      4.37 o
   0   5  12      635.00      692.78     23.72 o
   1   5  12      397.13      391.78      9.12 o
   2   5  12      160.56      160.00      5.79 o
   3   5  12       98.98       86.94      4.81 o
   4   5  12       46.10       45.80      4.69 o
   5   5  12       70.79       63.41      4.69 o
   6   5  12        5.40       -1.50      2.87 o
   7   5  12       54.90       43.17      8.32 o
   8   5  12       60.47       57.67      8.91 o
   9   5  12        5.75       11.40      5.88 o
  10   5  12       31.30       22.80      6.82 o
  11   5  12       11.77       14.19      7.69 o
  -6   6  12        7.77       11.72      9.17 o
  -5   6  12       22.52       26.06      6.69 o
  -4   6  12        3.64        0.49      5.20 o
  -3   6  12       21.58       21.01      4.69 o
  -2   6  12        7.03        4.96      4.21 o
  -1   6  12       93.67       92.63      4.24 o
   0   6  12      111.36      108.71      5.56 o
   1   6  12       99.97       99.20      4.98 o
   2   6  12       22.64       18.62      5.03 o
   3   6  12      119.55      106.59      5.15 o
   4   6  12       69.88       66.38      4.95 o
   5   6  12       64.84       67.32      4.72 o
   6   6  12       21.99       18.71      8.44 o
   7   6  12        6.64        6.19      7.82 o
   8   6  12       21.42       22.40      5.69 o
   9   6  12        3.51        6.60      6.80 o
  10   6  12       15.57       16.46      7.41 o
  11   6  12        3.80        4.94     12.52 o
  -6   7  12       54.92       72.03     16.01 o
  -5   7  12       76.59       82.94      8.30 o
  -4   7  12       10.18        9.92      5.27 o
  -3   7  12       10.95       10.68      4.79 o
  -2   7  12       29.19       26.48      5.18 o
  -1   7  12       21.85       13.89      4.67 o
   0   7  12      155.00      161.95      4.70 o
   1   7  12       64.27       67.69     10.09 o
   2   7  12       16.67       10.14      4.84 o
   3   7  12       56.68       53.99      4.83 o
   4   7  12       49.34       52.24      8.63 o
   5   7  12       60.05       62.23      7.62 o
   6   7  12       26.22       13.88      8.83 o
   7   7  12        9.37       10.76      5.67 o
   8   7  12        6.40        2.51      7.44 o
   9   7  12       18.64       10.26      6.88 o
  10   7  12        2.95       -1.43      4.59 o
  11   7  12        9.52        6.16      9.15 o
  -6   8  12       24.74       14.23     13.67 o
  -5   8  12       56.03       69.65      8.65 o
  -4   8  12       13.43       15.09      6.47 o
  -3   8  12       48.83       51.88      6.03 o
  -2   8  12       16.73       17.06      6.46 o
  -1   8  12        0.69       -0.51      1.97 o
   0   8  12       98.21      101.04      5.75 o
   1   8  12      124.25      114.51      8.59 o
   2   8  12      220.97      178.86      9.82 o
   3   8  12        8.78        5.09      7.52 o
   4   8  12       48.90       46.07      9.34 o
   5   8  12        3.73        1.60      6.87 o
   6   8  12        3.74        1.03     10.92 o
   7   8  12       15.10        8.46      6.20 o
   8   8  12        1.92        2.07      6.90 o
   9   8  12       25.69       18.33      7.54 o
  10   8  12        3.94       -0.14      3.87 o
  -5   9  12        3.73        7.26     12.61 o
  -4   9  12       27.25       29.92      8.68 o
  -3   9  12       29.15       28.00      8.22 o
  -2   9  12       62.42       58.66      7.10 o
  -1   9  12      203.89      209.23      7.05 o
   0   9  12      224.05      214.06     12.82 o
   1   9  12      273.22      243.77     11.61 o
   2   9  12      127.29      108.85      8.30 o
   3   9  12       60.84       51.78      9.81 o
   4   9  12        8.40        5.18      8.54 o
   5   9  12       33.65       21.06      9.95 o
   6   9  12        8.72        8.20      6.44 o
   7   9  12        2.01        0.15      6.98 o
   8   9  12        5.97        3.27      7.32 o
   9   9  12        8.61        7.72      7.94 o
  10   9  12        2.78        8.15      9.05 o
  -5  10  12        0.18       -2.91    714.97 o
  -4  10  12       12.76       10.44      9.27 o
  -3  10  12       20.73       17.93      8.68 o
  -2  10  12       51.06       46.75      7.82 o
  -1  10  12       26.32       15.52      7.30 o
   0  10  12      253.08      286.34     15.41 o
   1  10  12       16.37       10.91     10.31 o
   2  10  12      162.34      165.73     10.37 o
   3  10  12       28.21       29.37     10.35 o
   4  10  12       76.71       69.48      9.43 o
   5  10  12       26.14       25.75     10.87 o
   6  10  12        0.89       -1.80      7.68 o
   7  10  12        4.26        6.09      7.24 o
   8  10  12        0.59        2.90      7.84 o
   9  10  12        1.11        7.63      9.15 o
  -4  11  12       13.81       17.67     10.13 o
  -3  11  12       24.72       22.14      9.73 o
  -2  11  12        2.97        0.23      7.10 o
  -1  11  12       39.80       27.68      7.64 o
   0  11  12        5.92       13.64      7.02 o
   1  11  12      102.29       85.17     11.19 o
   2  11  12       53.95       42.05     10.78 o
   3  11  12       64.71       74.70     11.09 o
   4  11  12       37.41       40.85     10.47 o
   5  11  12       36.59       48.88     11.94 o
   6  11  12       16.01        9.88     11.70 o
   7  11  12        1.60        6.04     13.07 o
   8  11  12        2.35        8.54     13.37 o
  -3  12  12       25.19       27.30     10.51 o
  -2  12  12        9.72        4.86      9.78 o
  -1  12  12        0.22        2.30     10.60 o
   0  12  12       41.56       33.93     12.30 o
   1  12  12        3.08        2.89     11.06 o
   2  12  12       48.43       57.96     12.81 o
   3  12  12       13.99       28.02     11.53 o
   4  12  12       71.09       71.72     13.96 o
   5  12  12       35.77       40.19     13.61 o
   6  12  12        9.10       14.60     13.76 o
   7  12  12       13.03       14.96     14.89 o
  -2  13  12        5.77       -2.00      9.93 o
  -1  13  12       14.22       11.48      9.81 o
   0  13  12        9.88        9.51     12.72 o
   1  13  12       12.10       29.52     14.38 o
   2  13  12        3.02        4.76     13.25 o
   3  13  12       44.61       43.84     13.91 o
   4  13  12        2.59        8.26     14.40 o
   5  13  12       28.44       25.83     13.94 o
   6  13  12        3.23       -2.36     18.20 o
   1  14  12        7.06       16.25     14.19 o
   2  14  12        7.05        6.00     14.22 o
   3  14  12        5.57       14.04     15.69 o
   2  -6  13       60.69       70.99      9.98 o
   3  -6  13        2.96       -2.85     13.60 o
   4  -6  13        1.56        1.07     12.59 o
   5  -6  13        6.33       -0.82      1.68 o
   6  -6  13       46.32       56.21     13.46 o
   7  -6  13       17.84       12.43     14.49 o
   0  -5  13       28.55       36.47     12.91 o
   1  -5  13        6.05        1.65     11.98 o
   2  -5  13       19.40       29.05      8.53 o
   3  -5  13       31.67       38.21     11.96 o
   4  -5  13       69.65       69.48     11.69 o
   5  -5  13       19.02       23.74     11.55 o
   6  -5  13       93.06      105.28     11.38 o
   7  -5  13       14.45       15.69     12.05 o
   8  -5  13       11.79       10.27     12.61 o
  -1  -4  13        1.93        4.29     11.88 o
   0  -4  13        6.23        3.42     10.91 o
   1  -4  13       18.24       22.41     10.74 o
   2  -4  13       96.76       97.32      7.34 o
   3  -4  13        2.08        5.33     10.01 o
   4  -4  13       59.32       51.33     10.39 o
   5  -4  13       11.98        8.04     10.44 o
   6  -4  13       74.05       72.17     11.08 o
   7  -4  13       35.83       38.01     11.04 o
   8  -4  13        2.96        3.06      8.02 o
   9  -4  13        4.74       -0.63      1.35 o
  -2  -3  13        0.74       -3.68      7.21 o
  -1  -3  13        2.93        7.01     10.94 o
   0  -3  13        3.53        1.77      9.87 o
   1  -3  13       31.01       33.81     10.66 o
   2  -3  13      108.75      115.43      9.16 o
   3  -3  13      105.47      110.66      9.70 o
   4  -3  13      117.59      117.46      9.61 o
   5  -3  13       25.08       21.02      9.68 o
   6  -3  13       42.06       36.18      9.74 o
   7  -3  13        0.04       -1.35      5.33 o
   8  -3  13        1.82        0.08      1.79 o
   9  -3  13        5.73        2.39      8.27 o
  10  -3  13        1.99        0.52     11.85 o
  -3  -2  13        3.89        0.12      3.08 o
  -2  -2  13        2.90        3.29      7.39 o
  -1  -2  13       10.46       17.63     10.61 o
   0  -2  13       13.10        4.43      8.98 o
   1  -2  13       75.63       76.26      8.81 o
   2  -2  13       61.51       59.13      8.70 o
   3  -2  13       10.43        5.82      8.99 o
   4  -2  13       19.90       21.01      8.95 o
   5  -2  13        4.76        3.78      8.15 o
   6  -2  13       18.25       16.64      6.24 o
   7  -2  13        4.41        1.03      8.61 o
   8  -2  13       17.23       17.11      6.72 o
   9  -2  13        2.58       -0.10      1.61 o
  10  -2  13        2.25       -4.45     10.69 o
  11  -2  13        1.30       -1.01      5.53 o
  -4  -1  13       13.77       23.17      9.36 o
  -3  -1  13        3.98        6.16      7.60 o
  -2  -1  13       12.50       13.56      6.82 o
  -1  -1  13        0.16       -3.13     14.62 o
   0  -1  13       42.10       29.57      8.96 o
   1  -1  13       29.72       24.79      8.63 o
   2  -1  13       48.23       46.40      8.39 o
   3  -1  13        1.47        0.46      7.92 o
   4  -1  13        9.06        2.93      5.48 o
   5  -1  13        4.18        5.86      5.45 o
   6  -1  13       10.62       11.87      5.64 o
   7  -1  13       12.11       13.98      5.99 o
   8  -1  13        2.02       -1.83      3.79 o
   9  -1  13        3.37        0.12      3.85 o
  10  -1  13        0.39       -1.76     15.87 o
  11  -1  13        8.83        0.40      5.27 o
  -4   0  13        2.38        3.29      8.21 o
  -3   0  13       24.20       19.17      7.87 o
  -2   0  13       24.96       22.29      7.29 o
  -1   0  13       38.49       26.63      9.11 o
   0   0  13       29.87       33.89      8.40 o
   1   0  13       31.37       24.49      8.47 o
   2   0  13       26.01       15.97      8.04 o
   3   0  13       11.52       12.24      7.30 o
   4   0  13       14.49       16.78      5.16 o
   5   0  13       12.22       12.69      5.29 o
   6   0  13       17.85       13.15      5.69 o
   7   0  13        6.28        3.46      7.48 o
   8   0  13        7.03        7.35      8.34 o
   9   0  13        8.48       13.68      6.52 o
  10   0  13        1.23       -1.46      2.04 o
  11   0  13        4.09        0.51      4.46 o
  -5   1  13        2.48        5.12      9.22 o
  -4   1  13        3.63        8.06      8.54 o
  -3   1  13        1.49       -0.67      3.10 o
  -2   1  13        1.00        0.96      6.77 o
  -1   1  13       20.44       15.27      7.77 o
   0   1  13       10.48        7.57      7.14 o
   1   1  13        6.03       -0.31      3.37 o
   2   1  13       32.05       31.76      8.17 o
   3   1  13       26.04       22.61      4.90 o
   4   1  13       30.60       26.92      5.16 o
   5   1  13        9.21        2.71      2.78 o
   6   1  13       17.89       16.48      5.33 o
   7   1  13       18.16       10.45      5.77 o
   8   1  13       10.99        7.88      6.19 o
   9   1  13        3.99        0.61      4.64 o
  10   1  13        8.52        6.58      6.68 o
  11   1  13        2.10       -1.92      5.09 o
  -5   2  13        1.32        3.62      8.45 o
  -4   2  13       21.61       23.68      8.10 o
  -3   2  13       15.04       10.19      6.64 o
  -2   2  13       10.77       11.83      6.03 o
  -1   2  13        0.65        1.23      7.76 o
   0   2  13       41.21       41.09      5.56 o
   1   2  13        0.52       -3.29      4.02 o
   2   2  13       99.98       97.28     12.80 o
   3   2  13       64.81       61.31      5.32 o
   4   2  13       59.40       56.99      5.22 o
   5   2  13       71.65       72.25      5.16 o
   6   2  13       16.58       18.57      5.47 o
   7   2  13        9.57        8.74      5.46 o
   8   2  13        9.59        7.32      6.33 o
   9   2  13        4.05        1.58      8.61 o
  10   2  13       11.25       11.47      7.32 o
  11   2  13        5.37       -0.38      6.71 o
  -5   3  13       10.79       18.62      8.40 o
  -4   3  13       55.43       64.70      8.06 o
  -3   3  13        6.56        5.84      6.56 o
  -2   3  13       11.92       11.81      6.30 o
  -1   3  13        7.39        8.87      5.70 o
   0   3  13       18.60       14.74      7.59 o
   1   3  13      258.01      264.63     12.07 o
   2   3  13       29.29       24.64      5.34 o
   3   3  13      103.18       94.70      6.34 o
   4   3  13      220.73      218.55      6.40 o
   5   3  13       12.62       12.50      5.08 o
   6   3  13       92.03       94.29      5.37 o
   7   3  13        4.61        4.67      7.97 o
   8   3  13       63.41       62.74      7.63 o
   9   3  13       45.43       47.35      6.26 o
  10   3  13       49.68       42.38      6.96 o
  11   3  13       12.33       12.74      7.73 o
  -5   4  13       20.67       15.32      8.91 o
  -4   4  13       13.74       17.40      7.75 o
  -3   4  13        1.49        0.21      5.12 o
  -2   4  13       33.87       32.70      5.45 o
  -1   4  13       44.07       44.90      7.70 o
   0   4  13      172.21      172.37      6.12 o
   1   4  13       96.04       97.58      5.62 o
   2   4  13      748.50      805.05     18.52 o
   3   4  13      248.36      240.88      6.78 o
   4   4  13      111.45      105.14      4.95 o
   5   4  13       75.37       66.33      5.32 o
   6   4  13       23.19       20.70      5.65 o
   7   4  13       16.19       14.01      5.71 o
   8   4  13       17.15       16.83      6.33 o
   9   4  13       17.19       13.72      8.09 o
  10   4  13       14.50       15.29      7.18 o
  11   4  13       32.20       29.92     11.52 o
  -5   5  13        1.63        4.51      8.83 o
  -4   5  13        2.02        8.53     10.80 o
  -3   5  13       12.32       10.22      5.81 o
  -2   5  13       36.01       33.39      5.33 o
  -1   5  13       21.09       16.78      6.15 o
   0   5  13       23.83       24.93      5.78 o
   1   5  13      301.54      304.24      7.64 o
   2   5  13        8.89        6.29      5.42 o
   3   5  13      146.38      150.96      9.42 o
   4   5  13       50.09       49.08      5.40 o
   5   5  13       21.03       20.79      5.45 o
   6   5  13        6.42        6.34      7.27 o
   7   5  13        5.60        7.50      5.76 o
   8   5  13       32.06       32.46      9.48 o
   9   5  13       13.19       12.70      6.31 o
  10   5  13       51.40       48.42      7.73 o
  11   5  13        1.34        1.41      7.97 o
  -5   6  13       24.71       23.89      9.36 o
  -4   6  13       16.62       22.61      6.85 o
  -3   6  13       15.56       15.63      5.22 o
  -2   6  13        5.15        6.47      5.38 o
  -1   6  13       67.31       66.54      4.91 o
   0   6  13       11.47       12.27      5.70 o
   1   6  13        1.64        2.86      5.56 o
   2   6  13       18.43       13.86      5.64 o
   3   6  13       66.04       64.88      5.29 o
   4   6  13       19.32       21.01      5.79 o
   5   6  13       41.98       38.53      5.07 o
   6   6  13        5.15        3.14      5.74 o
   7   6  13        2.89       -1.02      3.83 o
   8   6  13        1.08       -0.07      2.31 o
   9   6  13        0.34        1.05      5.91 o
  10   6  13       23.54       22.18      8.20 o
  11   6  13       35.55       34.85      9.09 o
  -5   7  13        7.11        7.54      9.24 o
  -4   7  13        0.75       -0.17      2.08 o
  -3   7  13       28.73       31.70      5.37 o
  -2   7  13        2.42       -0.33      1.48 o
  -1   7  13        3.46        0.12      3.34 o
   0   7  13       14.75       13.75      6.09 o
   1   7  13       13.32       12.37      5.50 o
   2   7  13        2.90        0.32      5.43 o
   3   7  13       10.67        9.29      5.88 o
   4   7  13       21.20       19.13      5.78 o
   5   7  13       27.04       30.20      7.92 o
   6   7  13       15.62        9.39      7.78 o
   7   7  13        7.47        6.39      9.26 o
   8   7  13        4.82        1.39      6.37 o
   9   7  13       10.18        8.35      7.50 o
  10   7  13        2.02        0.11     10.15 o
  11   7  13       15.21       18.67      9.92 o
  -5   8  13       28.48       33.12      9.70 o
  -4   8  13        0.06       -1.17      6.09 o
  -3   8  13        0.83       -2.44      9.61 o
  -2   8  13        3.93        0.31      2.73 o
  -1   8  13        0.68       -3.72      4.27 o
   0   8  13       16.15       19.85      9.23 o
   1   8  13       14.04       12.96      9.36 o
   2   8  13      124.38      109.14      9.69 o
   3   8  13        2.83        6.53      7.47 o
   4   8  13      281.89      266.39     10.96 o
   5   8  13       44.12       51.99      9.11 o
   6   8  13      105.41       93.35      9.11 o
   7   8  13        6.03        5.85      6.59 o
   8   8  13       18.09       13.24      7.21 o
   9   8  13       26.18       25.24      8.10 o
  10   8  13       66.23       68.47      9.32 o
  -4   9  13       69.08       70.45     10.12 o
  -3   9  13        7.00       10.04      8.70 o
  -2   9  13        1.08        1.62      7.70 o
  -1   9  13       17.09       17.57      7.28 o
   0   9  13       79.13       72.07     10.27 o
   1   9  13        9.44        7.73      9.94 o
   2   9  13      196.70      190.90     10.42 o
   3   9  13      243.47      240.99     11.67 o
   4   9  13       29.07       15.06      9.58 o
   5   9  13       50.01       39.82     11.37 o
   6   9  13        6.26        1.31     23.35 o
   7   9  13        8.99        3.75      6.91 o
   8   9  13       26.80       24.78      7.80 o
   9   9  13      134.62      132.91      8.56 o
  -4  10  13        2.05       -5.43      7.56 o
  -3  10  13       13.71       11.20      9.09 o
  -2  10  13       17.10       11.50      8.30 o
  -1  10  13        0.93        2.14     10.17 o
   0  10  13       57.83       51.53     12.48 o
   1  10  13       92.29       94.03     11.02 o
   2  10  13      134.61      134.21      9.38 o
   3  10  13       93.34      100.56     10.59 o
   4  10  13        8.25        7.83     10.37 o
   5  10  13      101.66       97.67     12.06 o
   6  10  13        2.20        4.28     11.19 o
   7  10  13        1.87       -1.01      1.68 o
   8  10  13       12.80       16.57      8.72 o
   9  10  13       74.49       80.50      9.98 o
  -3  11  13        1.03       -0.36      4.48 o
  -2  11  13        3.21       -0.99      8.65 o
  -1  11  13        3.71        1.09      6.75 o
   0  11  13       11.87        2.19     60.48 o
   1  11  13       32.61       30.69     11.70 o
   2  11  13       29.77       47.36     12.48 o
   3  11  13      107.41      110.04      9.83 o
   4  11  13      115.06      119.51     13.24 o
   5  11  13      114.94      120.53     12.44 o
   6  11  13        2.41        7.20     12.02 o
   7  11  13       39.96       30.34     14.09 o
   8  11  13       63.82       73.85     15.73 o
  -2  12  13       15.69       19.61     10.65 o
  -1  12  13       17.00       15.22     12.87 o
   0  12  13       37.63       32.02     12.47 o
   1  12  13        5.39        1.53     56.27 o
   2  12  13       21.24       20.64     11.84 o
   3  12  13       25.70       24.33     12.60 o
   4  12  13      358.93      397.74     15.78 o
   5  12  13        3.14        9.23     12.47 o
   6  12  13      179.67      194.35     15.29 o
   7  12  13       22.71       25.64     15.57 o
  -1  13  13        5.95        6.26     15.14 o
   0  13  13       20.99       14.44     12.37 o
   1  13  13       23.14       28.99     15.12 o
   2  13  13       17.94       17.52     14.79 o
   3  13  13      108.84      126.96     15.45 o
   4  13  13      131.20      150.27     14.48 o
   5  13  13       17.97       11.44     15.22 o
   2  -5  14       15.80       15.32     13.65 o
   3  -5  14       11.05       10.38     12.23 o
   4  -5  14       33.93       35.81     13.95 o
   5  -5  14        9.94       14.45     13.16 o
   6  -5  14       40.21       36.05     13.59 o
   7  -5  14       37.95       31.06     13.10 o
   0  -4  14        1.13        9.20     13.10 o
   1  -4  14        7.90        5.66     12.14 o
   2  -4  14       15.27       15.91     12.32 o
   3  -4  14       22.58       19.09     12.02 o
   4  -4  14       62.26       57.71     12.05 o
   5  -4  14       56.68       58.99     11.94 o
   6  -4  14       50.95       53.06     12.38 o
   7  -4  14       50.04       54.74     12.27 o
   8  -4  14        4.40        1.49     43.77 o
  -1  -3  14        1.23        2.47     12.33 o
   0  -3  14        5.72        0.27      5.12 o
   1  -3  14       49.94       53.87     11.51 o
   2  -3  14       75.53       82.76     11.64 o
   3  -3  14        9.48       10.09     10.64 o
   4  -3  14       52.28       53.08     10.54 o
   5  -3  14       83.03       86.28     10.09 o
   6  -3  14       60.16       62.18     11.36 o
   7  -3  14       67.22       78.71     11.12 o
   8  -3  14       36.20       37.37      8.31 o
   9  -3  14       43.31       56.13     13.04 o
  -2  -2  14       12.08       14.01     12.74 o
  -1  -2  14        2.17        2.33     10.58 o
   0  -2  14       61.20       71.99     11.29 o
   1  -2  14       79.34       65.35     10.51 o
   2  -2  14       41.60       21.60     10.44 o
   3  -2  14       86.89       77.78      9.88 o
   4  -2  14      196.29      204.18     10.69 o
   5  -2  14       39.21       29.47      9.82 o
   6  -2  14       95.12      101.51     10.20 o
   7  -2  14       56.33       64.25      7.14 o
   8  -2  14       33.06       32.61      7.75 o
   9  -2  14       18.56       11.82      8.55 o
  10  -2  14       12.16        6.83    232.96 o
  -2  -1  14       20.91       17.26     12.01 o
  -1  -1  14       12.63       13.10     11.22 o
   0  -1  14       19.12        8.96      9.71 o
   1  -1  14        2.34        2.56      9.01 o
   2  -1  14      128.20      106.46      9.42 o
   3  -1  14       41.05       29.92      9.22 o
   4  -1  14       32.09       13.43      9.50 o
   5  -1  14       10.59       11.53      8.93 o
   6  -1  14        2.70        3.02      6.38 o
   7  -1  14       14.60       14.94      6.97 o
   8  -1  14       10.69       12.51      7.03 o
   9  -1  14        2.86       -0.61      4.67 o
  10  -1  14        5.95        2.16     12.14 o
  -3   0  14       10.15        3.02      8.33 o
  -2   0  14        2.77       -0.58     11.94 o
  -1   0  14        4.86        9.18      9.72 o
   0   0  14        8.33        1.94      8.91 o
   1   0  14       18.37        9.28      8.81 o
   2   0  14       16.61       11.47      8.94 o
   3   0  14        9.21       -4.00      6.70 o
   4   0  14        2.78       -0.26      1.46 o
   5   0  14       27.75       24.69      5.94 o
   6   0  14       33.25       35.03      6.32 o
   7   0  14       21.23       21.30      6.59 o
   8   0  14        8.49        6.54      6.92 o
   9   0  14       29.44       22.84      7.51 o
  10   0  14       33.04       19.03     12.63 o
  11   0  14       17.43       16.13      8.93 o
  -3   1  14       29.83       30.22      8.86 o
  -2   1  14       28.62       30.35      8.00 o
  -1   1  14        7.72        3.63      9.27 o
   0   1  14       29.79       29.90      8.05 o
   1   1  14       47.35       38.86      7.16 o
   2   1  14       35.48       20.94      8.26 o
   3   1  14       15.39        8.65      5.82 o
   4   1  14       86.94      102.33     10.02 o
   5   1  14       10.79        5.09      5.86 o
   6   1  14      157.02      170.04      6.97 o
   7   1  14       69.87       69.39     10.42 o
   8   1  14       24.44       22.33      6.87 o
   9   1  14       33.95       37.07      7.44 o
  10   1  14        2.97       -0.67      1.78 o
  11   1  14        4.82        8.82      8.54 o
  -4   2  14       30.30       31.19      8.62 o
  -3   2  14       73.47       94.24      8.44 o
  -2   2  14       14.55       14.72      7.20 o
  -1   2  14       29.87       21.23      9.37 o
   0   2  14       12.03       10.67      8.18 o
   1   2  14       30.35       23.48      8.47 o
   2   2  14       13.59        9.24      6.65 o
   3   2  14       28.88       31.83      5.83 o
   4   2  14      132.45      115.91     13.03 o
   5   2  14      151.98      150.67     15.05 o
   6   2  14      326.23      309.51     13.01 o
   7   2  14       44.40       40.62      6.04 o
   8   2  14       61.68       65.77      6.63 o
   9   2  14       18.19       17.36      7.32 o
  10   2  14       41.36       53.71      9.89 o
  11   2  14        1.90       -4.09      5.21 o
  -4   3  14        0.93        1.67      3.56 o
  -3   3  14       56.17       70.11      8.14 o
  -2   3  14       15.82       14.65      7.08 o
  -1   3  14       15.75       10.82      8.99 o
   0   3  14       24.02       18.35      6.49 o
   1   3  14       13.27        9.72      5.92 o
   2   3  14      103.10       98.94      7.87 o
   3   3  14      125.54      126.53     11.37 o
   4   3  14      568.68      537.61      9.34 o
   5   3  14      153.84      134.61      5.89 o
   6   3  14      400.27      416.83      8.77 o
   7   3  14       67.86       63.85      6.73 o
   8   3  14       38.97       40.98      6.73 o
   9   3  14       17.27       14.07      7.53 o
  10   3  14       46.65       49.95      7.49 o
  11   3  14       37.17       47.42      7.93 o
  -4   4  14        8.32        7.72      8.79 o
  -3   4  14       45.09       51.82      7.74 o
  -2   4  14      126.19      135.64      9.60 o
  -1   4  14       40.24       46.73      6.77 o
   0   4  14       19.33       22.42      6.49 o
   1   4  14       30.44       25.87      6.04 o
   2   4  14      511.00      509.32     36.33 o
   3   4  14       55.55       45.48      6.00 o
   4   4  14      284.39      293.53      7.55 o
   5   4  14      109.41      109.04      5.63 o
   6   4  14       56.25       63.59      6.21 o
   7   4  14       46.01       43.16      6.25 o
   8   4  14       65.80       69.07      6.36 o
   9   4  14      109.85      117.46      7.30 o
  10   4  14       23.92       31.29     10.16 o
  11   4  14       67.20       79.28      8.14 o
  -4   5  14       26.51       29.16      8.57 o
  -3   5  14        6.10        6.56      7.41 o
  -2   5  14      101.67      112.53      7.41 o
  -1   5  14       18.17       14.95      6.67 o
   0   5  14       17.23       12.00      6.31 o
   1   5  14       61.10       58.73      6.39 o
   2   5  14      312.21      290.27     15.73 o
   3   5  14      397.03      396.98      8.75 o
   4   5  14       74.30       75.66      9.59 o
   5   5  14      172.26      162.53      6.25 o
   6   5  14       52.21       47.81      5.97 o
   7   5  14       31.76       35.46      6.34 o
   8   5  14       41.29       44.14      7.22 o
   9   5  14       23.83       28.34     10.28 o
  10   5  14       41.84       44.24      7.62 o
  11   5  14        1.89        3.35      8.16 o
  -4   6  14        4.33       -0.09      2.00 o
  -3   6  14        2.89        0.12      3.47 o
  -2   6  14       23.54       22.66      7.94 o
  -1   6  14       26.65       27.19      7.05 o
   0   6  14        8.08        7.86      6.51 o
   1   6  14       66.70       73.95      6.05 o
   2   6  14       51.39       41.24      6.43 o
   3   6  14       56.60       52.72      5.98 o
   4   6  14       51.19       46.84      6.02 o
   5   6  14       85.09       85.54      5.86 o
   6   6  14        4.86       -1.43      1.77 o
   7   6  14        8.25       -1.32      4.24 o
   8   6  14        6.93        3.16      9.21 o
   9   6  14       11.78       13.23      7.56 o
  10   6  14        5.90        6.37      8.38 o
  -4   7  14        7.35        6.95      7.59 o
  -3   7  14       24.19       32.51      7.00 o
  -2   7  14       20.36       18.39      6.41 o
  -1   7  14        4.00       -5.77      5.77 o
   0   7  14        4.71        4.32      6.31 o
   1   7  14       15.96       22.23      6.35 o
   2   7  14       24.25       21.97      6.65 o
   3   7  14       64.65       55.55      6.36 o
   4   7  14       71.83       71.53      6.29 o
   5   7  14       10.55        3.84      8.16 o
   6   7  14       52.62       42.08      8.68 o
   7   7  14        2.86       -0.35      1.69 o
   8   7  14        1.23       -0.24      4.88 o
   9   7  14        1.60        2.90      7.93 o
  10   7  14        8.98        7.99      8.97 o
  -4   8  14       50.54       56.91      8.13 o
  -3   8  14       47.02       56.22      9.17 o
  -2   8  14       30.03       24.02      8.13 o
  -1   8  14        1.68       -2.14      2.74 o
   0   8  14        2.03        1.22      5.68 o
   1   8  14        8.61        4.80      6.19 o
   2   8  14       32.32       18.47      6.40 o
   3   8  14       39.65       29.13     10.59 o
   4   8  14      155.94      147.67     10.00 o
   5   8  14       32.10       35.71      9.75 o
   6   8  14       39.79       31.54     11.15 o
   7   8  14        0.06        0.46      9.25 o
   8   8  14        2.65        3.68      7.63 o
   9   8  14        1.35       -0.02      0.64 o
  10   8  14       10.90       18.80      9.75 o
  -3   9  14       46.82       68.71     10.12 o
  -2   9  14        2.06        6.21     12.84 o
  -1   9  14        2.78       -0.19      2.09 o
   0   9  14        0.16       -4.09      8.03 o
   1   9  14       32.20       26.62     11.25 o
   2   9  14       59.36       58.96      9.11 o
   3   9  14       26.54       27.96     10.92 o
   4   9  14       37.42       42.14     10.25 o
   5   9  14       16.20       27.62     11.58 o
   6   9  14       22.64       24.64     10.83 o
   7   9  14        8.84       11.31      7.54 o
   8   9  14        3.07        2.63      8.20 o
   9   9  14       10.44       15.05      8.76 o
  -3  10  14       26.68       31.92     10.56 o
  -2  10  14       15.61       16.63     14.01 o
  -1  10  14        3.70        0.55      5.48 o
   0  10  14        3.26       11.21     12.46 o
   1  10  14       14.87       19.86     10.81 o
   2  10  14       21.94       27.39     10.62 o
   3  10  14       12.88       17.28     10.13 o
   4  10  14        1.40       -6.05      7.26 o
   5  10  14        9.95        8.09     11.66 o
   6  10  14        1.25       -2.54      9.85 o
   7  10  14        4.28        0.14      6.68 o
   8  10  14       17.62       19.72      9.45 o
  -2  11  14       42.96       71.82     14.98 o
  -1  11  14        1.80        1.67     11.94 o
   0  11  14       14.93        7.87     12.21 o
   1  11  14       14.37       19.48     11.22 o
   2  11  14        1.37        2.08     10.61 o
   3  11  14       66.21       66.91     12.00 o
   4  11  14        7.57        9.01     12.67 o
   5  11  14       59.94       54.98     14.38 o
   6  11  14       19.40       18.04     12.29 o
   7  11  14       18.98       22.83     13.45 o
  -1  12  14        3.54        1.71     35.32 o
   0  12  14       18.65       19.94     14.30 o
   1  12  14       13.00        7.49     13.55 o
   2  12  14        6.34       16.79     13.45 o
   3  12  14       51.15       55.79     13.87 o
   4  12  14       53.49       70.18     13.12 o
   5  12  14       44.07       58.24     16.24 o
   6  12  14       58.72       52.22     15.75 o
   1  13  14        2.72        8.42     13.59 o
   2  13  14       18.58       18.60     15.76 o
   3  13  14        2.61        9.34     14.86 o
   3  -4  15        5.30        1.44     13.05 o
   4  -4  15       46.23       55.48     13.67 o
   5  -4  15       15.62       14.96     13.31 o
   6  -4  15       51.38       60.22     14.60 o
   1  -3  15        2.62        4.90     12.86 o
   2  -3  15        7.24        9.54     12.22 o
   3  -3  15        4.74       12.60     11.85 o
   4  -3  15       18.75       15.73     12.48 o
   5  -3  15       57.94       75.16     12.89 o
   6  -3  15        9.56       11.52     12.19 o
   7  -3  15        5.83        3.21     13.02 o
   8  -3  15        7.41        3.27     34.43 o
   0  -2  15        0.30       -2.28     15.94 o
   1  -2  15       10.55        8.70     11.62 o
   2  -2  15        2.03        0.26     19.80 o
   3  -2  15       31.55       37.20     11.70 o
   4  -2  15        8.32       11.54     10.71 o
   5  -2  15        8.14        2.35     11.36 o
   6  -2  15        2.17       -1.79      3.29 o
   7  -2  15        6.28       17.76     11.25 o
   8  -2  15        4.22        2.48      6.55 o
   9  -2  15        0.49       -1.82      2.17 o
  -1  -1  15        4.23        1.99     11.11 o
   0  -1  15       18.60       14.53     11.61 o
   1  -1  15        0.66       -3.95     10.07 o
   2  -1  15        8.61        4.03     10.07 o
   3  -1  15       18.67       13.18     10.38 o
   4  -1  15       13.77        6.73      9.83 o
   5  -1  15        8.78        6.66      9.64 o
   6  -1  15        4.78       -3.34      8.18 o
   7  -1  15       12.58        8.54      7.82 o
   8  -1  15        1.45       -2.10      7.28 o
   9  -1  15        2.31        2.45      6.30 o
  -2   0  15        9.89       -4.78      5.70 o
  -1   0  15       12.52       18.96     11.38 o
   0   0  15       11.74        6.25     10.65 o
   1   0  15        2.85       11.95      9.37 o
   2   0  15        5.23       -1.94     10.16 o
   3   0  15        0.51        4.15      8.88 o
   4   0  15       27.94       22.55      8.88 o
   5   0  15       11.27       10.17      9.61 o
   6   0  15        4.64        5.25      9.34 o
   7   0  15       10.99        6.50      7.52 o
   8   0  15        8.01        8.69      7.52 o
   9   0  15        0.38       -1.13      7.69 o
  10   0  15        8.92       11.35     12.10 o
  -2   1  15        4.71        7.75     12.48 o
  -1   1  15       56.25       76.16     11.34 o
   0   1  15        1.62        4.46      9.67 o
   1   1  15       16.32       26.55      9.62 o
   2   1  15        1.91       -2.20      6.34 o
   3   1  15        0.08       -0.49      3.01 o
   4   1  15        6.05        5.56      6.19 o
   5   1  15        2.74        0.21      2.24 o
   6   1  15        7.65        0.21      3.61 o
   7   1  15       46.45       52.95      7.11 o
   8   1  15        7.03        4.09      7.57 o
   9   1  15       28.66       26.87      8.09 o
  10   1  15        1.35        4.58     11.88 o
  -3   2  15        2.30       -0.61      4.30 o
  -2   2  15       34.05       46.07     12.47 o
  -1   2  15       16.77       16.64     11.14 o
   0   2  15       10.85        9.97     10.11 o
   1   2  15        6.19        6.07      9.04 o
   2   2  15        1.42        0.94      8.49 o
   3   2  15        0.74        1.70      6.09 o
   4   2  15       12.91        9.72      6.79 o
   5   2  15       16.84       12.40      6.50 o
   6   2  15       83.17       79.91      6.61 o
   7   2  15       52.64       49.36      9.08 o
   8   2  15       44.06       53.72      7.41 o
   9   2  15        8.41        5.44      7.71 o
  10   2  15        1.12       -1.51      4.32 o
  -3   3  15        8.41       12.20      8.35 o
  -2   3  15       86.88      115.73     11.57 o
  -1   3  15        7.83       11.25      9.82 o
   0   3  15       32.82       33.97     10.05 o
   1   3  15       15.93       13.29      9.87 o
   2   3  15       35.08       31.96      6.55 o
   3   3  15       67.96       63.58      7.58 o
   4   3  15       47.03       45.49      6.41 o
   5   3  15      160.95      172.59      6.57 o
   6   3  15      157.41      163.14      6.53 o
   7   3  15       24.25       27.28      7.51 o
   8   3  15       65.59       66.33      7.41 o
   9   3  15        4.75        4.56      8.29 o
  10   3  15       23.86       24.60     11.81 o
  -3   4  15        2.91        0.96      8.62 o
  -2   4  15       15.99       17.92     11.23 o
  -1   4  15       39.20       35.97     10.14 o
   0   4  15       24.39       23.59      7.31 o
   1   4  15       12.39       16.53      6.90 o
   2   4  15       68.18       66.38      6.57 o
   3   4  15       28.23       33.60      6.60 o
   4   4  15      448.49      469.47     14.91 o
   5   4  15       79.64       76.82      8.91 o
   6   4  15       84.81       86.35      6.57 o
   7   4  15      193.75      211.41      7.32 o
   8   4  15       60.13       75.56      7.83 o
   9   4  15       74.51       73.27      8.17 o
  10   4  15        5.53       13.28      8.73 o
  -3   5  15        6.15        6.93     12.07 o
  -2   5  15       15.15       13.31     11.87 o
  -1   5  15       57.33       59.69      7.67 o
   0   5  15        9.06        7.97      6.93 o
   1   5  15       12.14       12.31      6.83 o
   2   5  15       46.77       44.91      6.67 o
   3   5  15      184.36      196.88      7.17 o
   4   5  15        2.39        1.24      5.80 o
   5   5  15      135.19      132.07      6.36 o
   6   5  15       77.16       78.92      6.95 o
   7   5  15       53.46       58.92      7.46 o
   8   5  15       17.77       22.60      8.11 o
   9   5  15       59.93       72.67     12.96 o
  10   5  15       33.43       40.83      9.23 o
  -3   6  15       14.33       11.75     13.19 o
  -2   6  15        5.38        4.72      9.14 o
  -1   6  15       11.85       13.09      8.16 o
   0   6  15        6.52       12.15      7.41 o
   1   6  15        2.93        7.39      6.81 o
   2   6  15       10.82        0.23      5.40 o
   3   6  15       19.89       20.54      6.93 o
   4   6  15        4.47       -1.52      5.85 o
   5   6  15       36.90       39.74      7.16 o
   6   6  15        3.67        2.42      6.48 o
   7   6  15        3.70       -0.72      2.69 o
   8   6  15       14.39        5.55     10.06 o
   9   6  15        8.83       10.36     11.97 o
  10   6  15       16.69       13.43      8.36 o
  -3   7  15       16.71       16.99      9.90 o
  -2   7  15       24.69       18.48      9.57 o
  -1   7  15       46.10       57.42      8.34 o
   0   7  15        7.72        5.29      7.59 o
   1   7  15        0.62        0.01      7.19 o
   2   7  15       13.03       11.72      6.68 o
   3   7  15        9.64        9.08      6.65 o
   4   7  15        1.75        1.83      6.75 o
   5   7  15       12.00       15.08      7.01 o
   6   7  15       19.51       18.14     10.89 o
   7   7  15       20.73       18.73      9.40 o
   8   7  15        1.10       -1.36      3.66 o
   9   7  15        4.19        5.00      8.27 o
  10   7  15        2.81        2.66      5.50 o
  -3   8  15       78.79      111.77     10.05 o
  -2   8  15       18.47       17.24      9.75 o
  -1   8  15        4.36        1.10      5.30 o
   0   8  15       37.04       42.32      8.07 o
   1   8  15        3.84        0.16      1.34 o
   2   8  15       31.58       33.89      7.24 o
   3   8  15        9.60        6.46      7.01 o
   4   8  15      102.40      101.97      9.80 o
   5   8  15       15.86       18.06     11.66 o
   6   8  15       88.43       77.18     11.59 o
   7   8  15        5.95        9.56     11.80 o
   8   8  15       12.87        7.16      8.02 o
   9   8  15        0.18       -1.92      5.81 o
  -2   9  15       35.38       39.55     14.84 o
  -1   9  15        3.03        1.39     12.36 o
   0   9  15       20.83       21.72     12.41 o
   1   9  15        0.69       -1.42     13.20 o
   2   9  15        1.96       -1.02    381.38 o
   3   9  15       34.88       34.35     11.15 o
   4   9  15       44.02       34.33     12.19 o
   5   9  15       32.21       39.51     10.96 o
   6   9  15       45.68       37.13     12.13 o
   7   9  15        2.70        5.82     12.27 o
   8   9  15        0.35       -1.12      7.04 o
  -2  10  15       24.84       26.13     15.64 o
  -1  10  15        6.57        4.33     14.02 o
   0  10  15        6.61        6.94     13.74 o
   1  10  15       30.83       39.28     12.79 o
   2  10  15       66.01       43.05     12.28 o
   3  10  15       38.49       26.99     11.69 o
   4  10  15       67.27       64.95     12.47 o
   5  10  15      157.57      145.80     13.44 o
   6  10  15       19.74       23.61     11.97 o
   7  10  15       32.55       26.09     13.93 o
   8  10  15       78.90       84.93      9.62 o
  -1  11  15       11.93        8.52     14.36 o
   0  11  15        7.23        4.71     47.56 o
   1  11  15        4.42        0.52     13.61 o
   2  11  15       18.45       23.86     12.35 o
   3  11  15      111.88      117.73     13.08 o
   4  11  15        9.28       11.87     13.32 o
   5  11  15      102.82      109.80     14.49 o
   6  11  15        4.87        2.48     12.62 o
   1  12  15        5.40       10.35     15.79 o
   2  12  15       19.52       18.58     13.31 o
   3  12  15       18.63       25.66     13.78 o
   4  12  15       54.33       60.66     13.47 o
   5  12  15       26.62       26.73     15.51 o
   2  -2  16       13.11        9.26     11.92 o
   3  -2  16       11.47        6.11     12.61 o
   4  -2  16       37.26       36.65     12.61 o
   5  -2  16       53.68       54.77     12.88 o
   6  -2  16        0.33        5.14     12.21 o
   7  -2  16       39.94       38.66     12.42 o
   1  -1  16        3.11        2.34     11.92 o
   2  -1  16        3.00        3.37     11.03 o
   3  -1  16       11.98        2.25      9.97 o
   4  -1  16       12.55       13.13     11.18 o
   5  -1  16       10.28        9.57     10.69 o
   6  -1  16       12.42       11.93     11.11 o
   7  -1  16       68.43       50.11     12.73 o
   8  -1  16       35.94       44.40      9.29 o
   0   0  16       17.49       10.57     11.50 o
   1   0  16        3.17       -1.75      4.25 o
   2   0  16        6.68       -0.37      6.51 o
   3   0  16        2.76       -2.68     10.87 o
   4   0  16        9.38        2.16     10.42 o
   5   0  16        7.05        0.95     10.25 o
   6   0  16        6.36       -1.99      8.70 o
   7   0  16       12.46       12.88      8.19 o
   8   0  16        2.09        0.04      8.27 o
   9   0  16       16.06       12.33      9.64 o
  -1   1  16       30.08       26.53     12.54 o
   0   1  16       17.66        9.77     11.93 o
   1   1  16       12.50        7.75     10.63 o
   2   1  16       31.55       32.06     10.68 o
   3   1  16        2.88       -0.75      8.22 o
   4   1  16        9.15        7.89      9.75 o
   5   1  16       22.67       25.00     10.74 o
   6   1  16       48.62       54.03      7.98 o
   7   1  16       31.70       24.90      8.03 o
   8   1  16       14.74       10.20      8.17 o
   9   1  16       12.11       10.44      8.81 o
  -1   2  16      200.93      266.86     13.41 o
   0   2  16       25.37       31.28     11.25 o
   1   2  16       71.44       78.92     10.75 o
   2   2  16       23.31       12.70     10.22 o
   3   2  16       14.58        5.95      9.99 o
   4   2  16        7.02        6.81      6.98 o
   5   2  16       35.02       39.29      7.14 o
   6   2  16       99.36      111.97      7.49 o
   7   2  16      122.90      145.41     16.89 o
   8   2  16      119.96      123.06      8.22 o
   9   2  16       41.93       51.62      9.19 o
  -2   3  16        0.31        6.34     12.58 o
  -1   3  16      169.82      221.89     12.67 o
   0   3  16        2.66       -1.67      3.61 o
   1   3  16       13.41       12.86     10.35 o
   2   3  16        8.98        6.11     10.33 o
   3   3  16        2.24       -1.28      1.89 o
   4   3  16       23.88       27.41      7.74 o
   5   3  16      141.83      148.12     16.47 o
   6   3  16       59.84       57.21      7.35 o
   7   3  16       72.10       73.42      7.85 o
   8   3  16       67.74       64.38      8.24 o
   9   3  16       22.17       22.73      8.41 o
  10   3  16        2.27       -1.44     36.98 o
  -2   4  16        5.59       10.59     12.85 o
  -1   4  16       54.08       67.16     11.70 o
   0   4  16       74.74       70.49     11.04 o
   1   4  16       45.53       48.05      9.86 o
   2   4  16       25.37       28.75      7.47 o
   3   4  16       18.13       11.11      7.04 o
   4   4  16       40.07       28.06      7.31 o
   5   4  16       16.13       18.40     10.56 o
   6   4  16       61.67       49.38      7.31 o
   7   4  16       88.29       84.72      7.84 o
   8   4  16        9.22        6.62      8.27 o
   9   4  16       78.64       76.46      9.03 o
  10   4  16       37.86       40.40     13.01 o
  -2   5  16       22.35       22.11     12.55 o
  -1   5  16        2.84       -0.44      2.08 o
   0   5  16      124.68      117.61     10.64 o
   1   5  16        9.76        6.21      7.49 o
   2   5  16        1.95        2.00      7.53 o
   3   5  16       10.65       10.40      7.29 o
   4   5  16       85.86       86.27      7.41 o
   5   5  16       75.31       71.57      7.40 o
   6   5  16        6.85        1.58      6.47 o
   7   5  16      119.77      122.40      7.59 o
   8   5  16       20.91       16.32      8.64 o
   9   5  16      151.31      180.42      9.00 o
  -2   6  16        9.65        3.36     13.47 o
  -1   6  16       26.52       23.99      9.24 o
   0   6  16       57.65       68.20      8.78 o
   1   6  16       19.50       19.17      8.26 o
   2   6  16       27.77       26.43      7.82 o
   3   6  16        9.19        2.48      6.68 o
   4   6  16       52.78       54.11      7.33 o
   5   6  16       31.75       26.87      7.67 o
   6   6  16        0.80       -1.11      7.46 o
   7   6  16       66.20       72.79      8.13 o
   8   6  16        3.50        9.23     11.54 o
   9   6  16       27.58       24.39     14.24 o
  -2   7  16        8.27        4.44     10.11 o
  -1   7  16        6.85        5.84      9.14 o
   0   7  16       27.47       21.44      8.73 o
   1   7  16       38.25       39.41      8.29 o
   2   7  16       18.51       23.83      7.73 o
   3   7  16       56.20       64.27      7.99 o
   4   7  16        0.51        4.26      7.75 o
   5   7  16       11.70        6.05      7.16 o
   6   7  16       10.02        9.60      7.99 o
   7   7  16        5.62        7.18     10.12 o
   8   7  16        2.48       -8.31      8.31 o
   9   7  16        1.00        4.82      7.61 o
  -1   8  16        9.50       12.60      9.10 o
   0   8  16       22.98       34.58      8.92 o
   1   8  16       16.59       11.73      8.34 o
   2   8  16       13.84       15.67      7.49 o
   3   8  16       13.11       11.15      8.13 o
   4   8  16       11.30        7.60      7.84 o
   5   8  16        7.92        3.35     11.22 o
   6   8  16       37.14       28.79     11.46 o
   7   8  16        1.72       -1.26      3.05 o
   8   8  16        6.33        6.18     13.27 o
  -1   9  16        6.99        9.73     14.23 o
   0   9  16       19.57       12.91     14.78 o
   1   9  16       19.92       20.25     12.48 o
   2   9  16       10.44       16.71     13.51 o
   3   9  16        1.26       -2.92     27.93 o
   4   9  16       12.04        3.49     11.56 o
   5   9  16       22.62       23.52     13.52 o
   6   9  16        6.17        7.46     13.29 o
   7   9  16        1.44        0.28     13.07 o
   8   9  16        0.58        5.33      9.11 o
   0  10  16       16.75       16.21     14.88 o
   1  10  16        5.14        9.06     13.86 o
   2  10  16        9.53        8.42     13.20 o
   3  10  16       23.08       37.74     13.86 o
   4  10  16        4.00        9.96     11.81 o
   5  10  16        7.73       13.66     11.67 o
   6  10  16        1.44        7.98     13.09 o
   7  10  16        5.94        5.85     12.80 o
   1  11  16        2.08        0.99     15.49 o
   2  11  16        8.70        1.69     12.75 o
   3  11  16       14.13       24.75     14.79 o
   4  11  16        5.19        8.55     14.32 o
   5  11  16        0.93        2.50     15.26 o
   4  -1  17        4.70        5.10     12.31 o
   5  -1  17        5.12        4.86     12.36 o
   2   0  17        2.59        2.08     11.59 o
   3   0  17        3.37       -2.18     12.30 o
   4   0  17        3.71        5.63     11.99 o
   5   0  17        3.46        6.31     11.88 o
   6   0  17       10.10       12.15     12.37 o
   7   0  17       13.45       11.21     12.22 o
   1   1  17       32.89       39.92     12.54 o
   2   1  17        6.06        1.29     12.13 o
   3   1  17        6.85       11.35     11.59 o
   4   1  17        3.64        2.76     10.67 o
   5   1  17        7.34        7.00     11.52 o
   6   1  17        0.43       -0.33      2.12 o
   7   1  17        7.16        8.34     13.53 o
   8   1  17        2.11        3.55      9.44 o
   1   2  17        2.21        4.69     11.62 o
   2   2  17       13.39        8.60     11.36 o
   3   2  17        3.86        1.45     17.44 o
   4   2  17        0.03       -5.23     11.39 o
   5   2  17        1.08       -0.24      1.64 o
   6   2  17       11.69       11.99      8.24 o
   7   2  17        8.03        0.68      4.24 o
   8   2  17       51.16       54.67      9.46 o
   0   3  17       18.52       17.27     12.22 o
   1   3  17       43.31       49.47     12.14 o
   2   3  17        9.66        6.12     10.29 o
   3   3  17       11.87       20.09     10.77 o
   4   3  17        0.84       -0.31      5.99 o
   5   3  17       13.45       13.11      8.24 o
   6   3  17       15.79       16.49      8.24 o
   7   3  17       70.12       72.04      8.53 o
   8   3  17       37.18       28.55      9.47 o
   0   4  17       14.93       21.04     12.56 o
   1   4  17       34.57       27.34     12.00 o
   2   4  17        2.97        2.69      9.88 o
   3   4  17        3.60       -0.05     17.01 o
   4   4  17        0.30       -3.87      6.78 o
   5   4  17       33.28       35.26      8.59 o
   6   4  17       58.20       54.47      8.30 o
   7   4  17       13.41        7.82      8.75 o
   8   4  17       53.19       43.92      9.40 o
   9   4  17       76.65       85.74      9.94 o
   0   5  17        7.58        6.27     11.95 o
   1   5  17        2.84        2.41     11.56 o
   2   5  17        9.40        6.06      8.16 o
   3   5  17       12.95       12.54     10.57 o
   4   5  17        2.19        3.47      7.96 o
   5   5  17       15.86       13.33      8.82 o
   6   5  17        6.22        7.49      8.23 o
   7   5  17       58.31       51.40      9.02 o
   8   5  17        5.86        4.74      9.14 o
   0   6  17        0.89        0.90     13.01 o
   1   6  17       13.00       15.11      9.31 o
   2   6  17        8.57       11.89      8.84 o
   3   6  17       10.52        9.57      8.33 o
   4   6  17        0.41       -3.19      4.29 o
   5   6  17        5.09        3.00      8.37 o
   6   6  17        2.71        1.15      8.54 o
   7   6  17       16.56       14.64      8.57 o
   8   6  17       10.10       10.97      9.68 o
   0   7  17       68.22       80.86      9.87 o
   1   7  17       14.18       19.63      9.59 o
   2   7  17        9.94       17.37      9.01 o
   3   7  17       14.00        9.83      8.48 o
   4   7  17        7.56       11.87      8.32 o
   5   7  17        4.11        2.04      8.91 o
   6   7  17        6.29       11.98      8.70 o
   7   7  17        8.64        1.56     11.42 o
   8   7  17        5.08        4.64     12.64 o
   0   8  17        9.26        5.95     10.34 o
   1   8  17       19.96       15.79      9.66 o
   2   8  17       15.83       17.20      9.10 o
   3   8  17       19.74       12.17      9.33 o
   4   8  17        0.42       -4.06      4.09 o
   5   8  17        5.16        2.72     12.23 o
   6   8  17        1.49        4.70     12.35 o
   7   8  17        0.04       -1.96     14.46 o
   1   9  17        1.08        4.47     15.48 o
   2   9  17       41.23       39.12     14.35 o
   3   9  17        0.25        7.52     12.96 o
   4   9  17       15.95       12.38     14.51 o
   5   9  17        8.34        6.41     13.06 o
   6   9  17       18.43       15.18     14.14 o
   2  10  17        1.85        1.67     15.44 o
   3  10  17       50.98       62.50     13.40 o
   4  10  17       21.63       14.66     14.60 o
   5  10  17       17.66       19.57     15.33 o
   4   2  18       10.19        9.60     12.79 o
   5   2  18       22.90       25.41     12.72 o
   6   2  18        6.91        1.21    171.71 o
   3   3  18       18.07       16.07     13.50 o
   4   3  18        1.39       -6.67     10.67 o
   5   3  18        1.40        0.84     15.50 o
   6   3  18       26.27       31.60      9.74 o
   2   4  18       59.12       77.09     13.45 o
   3   4  18       16.13       12.84     12.95 o
   4   4  18       33.55       33.50     12.91 o
   5   4  18       11.69       10.84      8.85 o
   6   4  18       19.08       15.13      9.94 o
   7   4  18       25.08       27.83      9.95 o
   2   5  18       25.90       23.35     13.19 o
   3   5  18      119.72      145.30      9.56 o
   4   5  18       19.68       23.14      9.97 o
   5   5  18       76.16       82.58     10.03 o
   6   5  18       39.06       40.23     10.18 o
   7   5  18       18.44       18.38      9.74 o
   2   6  18       41.41       60.13     10.51 o
   3   6  18      165.45      190.91      9.99 o
   4   6  18       19.66       23.73      9.81 o
   5   6  18       64.80       82.27      9.89 o
   6   6  18       48.13       57.15     10.28 o
   2   7  18       45.53       48.98     10.58 o
   3   7  18       85.96       90.44     10.14 o
   4   7  18       53.55       69.17     10.02 o
   5   7  18        7.07       13.87     10.16 o
   6   7  18       15.18       24.31     10.10 o
   3   8  18       21.42       36.70     10.11 o
   4   8  18       28.54       32.46     10.20 o
   5   8  18        4.70        2.26      7.47 o
 
